# Supplementary material for: Causal link between oxidative stress and epilepsy: A two‐sample Mendelian randomization study
Source: Brain Behav. 2024 Jun 7;14(6):e3549. doi: 10.1002/brb3.3549 (PMC11161392; doi:10.1002/brb3.3549)
Supplement: Supplementary file 1 — Table S1 GWAS dataset used in the Mendelian randomization. Table S2 Exposure instruments proxy epilepsy phenotype. Table S3 Exposure instruments proxy oxidative stress status. Table S4 MR results of oxidative stress on risk of epilepsy using Wald ratio or inverse‐variance weighted, MR‐Egger, simple mode, weighted‐median, and weighted‐mode. Table S5 MR results of epilepsy on risk of oxidative stress using Wald ratio or inverse‐variance weighted, MR‐Egger, simple mode, weighted‐median, and weighted‐mode. Table S6 Pleiotropy analysis of MR of epilepsy on risk of oxidative stress. Table S7 Heterogeneity analysis of MR of epilepsy on risk of oxidative stress. Table S8 Leave‐one‐out analysis of MR of epilepsy on risk of oxidative stress. Table S9 Pleiotropy analysis of MR of oxidative stress on risk of epilepsy. Table S10 Heterogeneity analysis of MR of oxidative stress on risk of epilepsy. Table S11 Leave‐one‐out analysis of MR of oxidative stress on risk of epilepsy. Table S12 Distortion test of MRPRESSO (epilepsy on risk of oxidative stress). Table S13 Distortion test of MRPRESSO (epilepsy on risk of oxidative stress). [file BRB3-14-e3549-s001.xlsx]

## Sheet: sTable1
Table S1: Exposure instruments proxy epilepsy phenotype
Exposure	Exposure ID	SNP	Effect allele	Other allele	Beta	EAF	Chromosome	Position	N	SE	pval	F stastic
all	ieu-b-8	rs6432877	G	C	0.0634374	0.255	2	166998767	44889	0.00860751	1.69981e-13	54.317
all	ieu-b-8	rs4671319	A	G	-0.0418775	0.5415	2	57950346	44889	0.00726158	8.07291e-09	33.2582
all	ieu-b-8	rs4638568	A	G	-0.0861022	0.0605	16	50045839	44889	0.0156806	4e-08	30.1511
focal	ieu-b-10	rs2212656	A	C	0.0587259	0.2504	2	167000843	39348	0.0101532	7.29995e-09	33.4544
generalized	ieu-b-9	rs11890028	G	T	-0.0756592	0.2789	2	166943277	33446	0.0138494	4.67897e-08	29.8443
generalized	ieu-b-9	rs887696	T	C	-0.0726806	0.6662	2	191583507	33446	0.0131145	2.99599e-08	30.7138
generalized	ieu-b-9	rs4665630	T	C	-0.108987	0.8886	2	23898317	33446	0.0198954	4.30002e-08	30.0085
generalized	ieu-b-9	rs1402398	A	G	-0.0866186	0.6247	2	58042241	33446	0.0127662	1.16091e-11	46.0362
generalized	ieu-b-9	rs1044352	T	G	0.0751763	0.4213	4	31147874	33446	0.0125629	2.171e-09	35.8082
generalized	ieu-b-9	rs11943905	T	C	0.0775434	0.2736	4	46397617	33446	0.0141116	3.89996e-08	30.1951
generalized	ieu-b-9	rs10060382	T	C	-0.0725271	0.4968	5	114401519	33446	0.0125501	7.49998e-09	33.3969
generalized	ieu-b-9	rs13200150	G	A	-0.0781755	0.3076	6	128309768	33446	0.0134345	5.91602e-09	33.8609
generalized	ieu-b-9	rs68082256	A	G	-0.0934041	0.2059	6	16971575	33446	0.0155053	1.7e-09	36.2887
generalized	ieu-b-9	rs4794333	C	T	-0.0735914	0.3943	17	46045495	33446	0.0126969	6.81005e-09	33.5938
generalized	ieu-b-9	rs2833098	A	G	0.073068	0.6299	21	32183996	33446	0.0129553	1.7e-08	31.8097
focal_HS	ieu-b-14	rs1991545	A	G	0.0342392	0.0204419	3	155552311	30480	0.00505776	1.29987e-11	45.828
focal_NHS	ieu-b-15	rs6749019	A	C	-0.0134338	0.544494	2	31797811	32747	0.00262042	2.99999e-07	26.2819
focal_NHS	ieu-b-15	rs3794671	C	T	0.0236986	0.0828291	16	87745998	32747	0.00471088	4.90004e-07	25.307
focal_N	ieu-b-11	rs1945607	A	C	0.0131865	0.42866	11	15279421	32393	0.0025939	3.69999e-07	25.8436
GTCS	ieu-b-16	rs1357692	T	G	-0.00473798	0.684166	2	107678488	29905	0.000933599	3.89996e-07	25.7552
GTCS	ieu-b-16	rs6448344	G	T	-0.0048547	0.671459	4	25293091	29905	0.000925197	1.5e-07	27.5332
GTCS	ieu-b-16	rs75466074	A	T	0.0085315	0.0701395	6	52850059	29905	0.00169139	4.60002e-07	25.4427
GTCS	ieu-b-16	rs7095686	T	C	0.00748262	0.0928486	10	112135034	29905	0.00148475	4.70002e-07	25.3981

## Sheet: sTable2
Table S2: Exposure instruments proxy oxidative stress status
Exposure	Exposure ID	SNP	Effect allele	Other allele	Beta	EAF	Chromosome	Position	N	SE	pval	F stastic
GST	prot-a-1283	rs2290758	A	G	0.4157	52662153	6	52662153	3301	0.0237	7.24436e-69	307.655
GST	prot-a-1283	rs79104405	A	G	0.4456	2379204	9	2379204	3301	0.0816	4.67735e-08	29.8202
CAT	prot-a-367	rs2745924	T	G	0.1894	34399185	11	34399185	3301	0.0249	2.69153e-14	57.8577
GPX	prot-a-1265	rs1097234	A	C	0.5633	53063559	1	53063559	3301	0.0311	1.62181e-73	328.064
Toc	met-a-571	rs1060467	G	A	-0.0233	16024538	19	16024538	5822	0.0045	2.60597e-07	26.8094
UA	ukb-d-30880_raw	rs1471633	C	A	-3.2397	145723739	1	145723739	343836	0.16447	2.51652e-86	388.004
UA	ukb-d-30880_raw	rs12133907	A	C	1.5561	93850283	1	93850283	343836	0.16731	1.40249e-20	86.503
UA	ukb-d-30880_raw	rs12098011	A	G	-1.4647	50956131	1	50956131	343836	0.16716	1.92841e-18	76.7773
UA	ukb-d-30880_raw	rs2480714	T	G	1.1501	2144982	1	2144982	343836	0.1811	2.14922e-10	40.3306
UA	ukb-d-30880_raw	rs11395647	AG	A	-0.94518	200250933	1	200250933	343836	0.16827	1.942e-08	31.5512
UA	ukb-d-30880_raw	rs114165349	C	G	6.4691	27021913	1	27021913	343836	0.54452	1.51635e-32	141.143
UA	ukb-d-30880_raw	rs140254647	C	T	-1.2554	48875669	1	48875669	343836	0.20011	3.53427e-10	39.3574
UA	ukb-d-30880_raw	rs10797999	T	C	-0.99748	185137628	1	185137628	343836	0.16706	2.36102e-09	35.6503
UA	ukb-d-30880_raw	rs12144369	T	C	-0.97914	227254045	1	227254045	343836	0.17457	2.03972e-08	31.4594
UA	ukb-d-30880_raw	rs2788144	G	A	3.1404	212069929	1	212069929	343836	0.43745	7.04044e-13	51.5363
UA	ukb-d-30880_raw	rs2644128	G	C	1.1501	201793440	1	201793440	343836	0.165	3.16373e-12	48.5851
UA	ukb-d-30880_raw	rs11163481	T	G	1.0249	82937433	1	82937433	343836	0.17487	4.61158e-09	34.3504
UA	ukb-d-30880_raw	rs2493121	A	T	0.96704	179272116	1	179272116	343836	0.17173	1.79089e-08	31.71
UA	ukb-d-30880_raw	rs423144	T	G	-2.9124	155169355	1	155169355	343836	0.16554	2.93833e-69	309.525
UA	ukb-d-30880_raw	rs150147865	T	A	-9.0477	120326253	1	120326253	343836	0.93318	3.1703e-22	94.0038
UA	ukb-d-30880_raw	rs2345962	G	A	1.2004	163741788	1	163741788	343836	0.16449	2.93292e-13	53.2565
UA	ukb-d-30880_raw	rs478425	T	G	-1.0729	234863602	1	234863602	343836	0.16995	2.7359e-10	39.8544
UA	ukb-d-30880_raw	rs9660710	C	A	1.8548	1099342	1	1099342	343836	0.32869	1.67101e-08	31.8435
UA	ukb-d-30880_raw	rs199661312	AT	A	3.1451	120233403	1	120233403	343836	0.57491	4.48807e-08	29.9274
UA	ukb-d-30880_raw	rs10754894	A	G	-1.7524	15835234	1	15835234	343836	0.17644	3.04579e-23	98.6444
UA	ukb-d-30880_raw	rs41264869	T	C	1.2771	205030862	1	205030862	343836	0.21425	2.51142e-09	35.5311
UA	ukb-d-30880_raw	rs17024258	T	C	2.8314	110147321	1	110147321	343836	0.51825	4.67401e-08	29.8486
UA	ukb-d-30880_raw	rs17050272	A	G	2.0284	121306440	2	121306440	343836	0.16676	4.91813e-34	147.953
UA	ukb-d-30880_raw	rs1047891	A	C	-2.1358	211540507	2	211540507	343836	0.17638	9.61612e-34	146.63
UA	ukb-d-30880_raw	rs10579377	G	GACA	-1.0827	113953974	2	113953974	343836	0.16702	9.04066e-11	42.0223
UA	ukb-d-30880_raw	rs807624	T	G	-1.4797	15782471	2	15782471	343836	0.17088	4.76321e-18	74.9834
UA	ukb-d-30880_raw	rs871375	A	G	-1.4088	242421866	2	242421866	343836	0.17267	3.39469e-16	66.5679
UA	ukb-d-30880_raw	rs62106258	C	T	-2.8358	417167	2	417167	343836	0.38234	1.20143e-13	55.0113
UA	ukb-d-30880_raw	rs201331039	TG	T	3.0536	25938301	2	25938301	343836	0.47379	1.1579e-10	41.5387
UA	ukb-d-30880_raw	rs2943654	T	C	1.0753	227112754	2	227112754	343836	0.17137	3.50308e-10	39.3722
UA	ukb-d-30880_raw	rs10210970	T	C	1.4434	28646847	2	28646847	343836	0.24461	3.61676e-09	34.8197
UA	ukb-d-30880_raw	rs10196697	A	G	-0.93225	85700826	2	85700826	343836	0.16828	3.02907e-08	30.6902
UA	ukb-d-30880_raw	rs1260326	C	T	-3.9953	27730940	2	27730940	343836	0.16765	2.03236e-125	567.926
UA	ukb-d-30880_raw	rs4293567	A	G	1.6773	18676203	2	18676203	343836	0.17631	1.85268e-21	90.504
UA	ukb-d-30880_raw	rs10186643	T	G	1.5505	148803587	2	148803587	343836	0.1772	2.13993e-18	76.5625
UA	ukb-d-30880_raw	rs6760053	G	C	-1.069	111932997	2	111932997	343836	0.16449	8.0891e-11	42.2354
UA	ukb-d-30880_raw	rs6730118	G	A	1.3132	170205350	2	170205350	343836	0.20327	1.04749e-10	41.7364
UA	ukb-d-30880_raw	rs4672643	G	C	1.0405	213136662	2	213136662	343836	0.16583	3.51043e-10	39.3693
UA	ukb-d-30880_raw	rs10193587	C	T	-1.0803	136925439	2	136925439	343836	0.19653	3.86741e-08	30.2156
UA	ukb-d-30880_raw	rs7565788	C	T	-2.2628	170033995	2	170033995	343836	0.19105	2.33346e-32	140.281
UA	ukb-d-30880_raw	rs11693363	C	A	-2.4112	69821008	2	69821008	343836	0.24312	3.5156e-23	98.3615
UA	ukb-d-30880_raw	rs115327327	T	A	-1.1555	61667967	2	61667967	343836	0.18286	2.63742e-10	39.9303
UA	ukb-d-30880_raw	rs72818964	A	G	1.2019	101578022	2	101578022	343836	0.21507	2.29298e-08	31.2304
UA	ukb-d-30880_raw	rs187355703	G	C	4.5313	176993583	2	176993583	343836	0.5214	3.62076e-18	75.5272
UA	ukb-d-30880_raw	rs13411042	A	C	1.3257	183087067	2	183087067	343836	0.16425	6.97268e-16	65.1448
UA	ukb-d-30880_raw	rs1991371	A	G	2.0377	203418537	2	203418537	343836	0.25289	7.80728e-16	64.9258
UA	ukb-d-30880_raw	rs34405227	AGG	A	-1.2543	122004065	2	122004065	343836	0.17364	5.07692e-13	52.1799
UA	ukb-d-30880_raw	rs11709427	T	C	2.6366	53068042	3	53068042	343836	0.1663	1.36867e-56	251.365
UA	ukb-d-30880_raw	rs146712725	GACCAATAGGAACAAAA	G	-1.1527	15826108	3	15826108	343836	0.17731	7.97811e-11	42.2636
UA	ukb-d-30880_raw	rs79240721	T	C	-2.4442	149181863	3	149181863	343836	0.41331	3.34549e-09	34.9721
UA	ukb-d-30880_raw	rs369618817	C	CT	1.7949	141761472	3	141761472	343836	0.18807	1.39059e-21	91.0839
UA	ukb-d-30880_raw	rs62294340	A	G	-1.4382	169155476	3	169155476	343836	0.16876	1.57688e-17	72.6272
UA	ukb-d-30880_raw	rs76358556	G	A	-1.7059	126014827	3	126014827	343836	0.20352	5.21795e-17	70.2575
UA	ukb-d-30880_raw	rs200216446	T	TA	1.8465	170688199	3	170688199	343836	0.2784	3.3037e-11	43.9906
UA	ukb-d-30880_raw	rs9880232	A	C	-1.1683	185360578	3	185360578	343836	0.18016	8.89201e-11	42.0525
UA	ukb-d-30880_raw	rs28374787	G	A	1.9408	170761547	3	170761547	343836	0.30751	2.77172e-10	39.833
UA	ukb-d-30880_raw	rs71080562	CT	C	0.97925	49990497	3	49990497	343836	0.16431	2.52569e-09	35.5189
UA	ukb-d-30880_raw	rs7616014	C	G	1.1225	114427057	3	114427057	343836	0.19986	1.95142e-08	31.5443
UA	ukb-d-30880_raw	rs79141906	C	A	-0.9773	12711977	3	12711977	343836	0.17525	2.45539e-08	31.0985
UA	ukb-d-30880_raw	rs113115750	T	C	2.8624	49470063	3	49470063	343836	0.31056	3.07185e-20	84.9512
UA	ukb-d-30880_raw	rs1965132	A	C	1.2759	69147519	3	69147519	343836	0.16548	1.25922e-14	59.4487
UA	ukb-d-30880_raw	rs11128603	G	A	-1.7258	12385828	3	12385828	343836	0.25079	5.94292e-12	47.3544
UA	ukb-d-30880_raw	rs55756439	AT	A	1.4247	153918793	3	153918793	343836	0.23224	8.55382e-10	37.6333
UA	ukb-d-30880_raw	rs10935686	C	T	-1.0102	94048174	3	94048174	343836	0.16508	9.37648e-10	37.4478
UA	ukb-d-30880_raw	rs10933713	G	C	0.98758	193811305	3	193811305	343836	0.17973	3.913e-08	30.1928
UA	ukb-d-30880_raw	rs4693210	G	A	-1.2993	89208565	4	89208565	343836	0.16579	4.61955e-15	61.4189
UA	ukb-d-30880_raw	rs7696556	C	A	-1.4258	146719953	4	146719953	343836	0.23701	1.7916e-09	36.1896
UA	ukb-d-30880_raw	rs13141264	A	G	4.6399	9698240	4	9698240	343836	0.17585	2.83792e-153	696.198
UA	ukb-d-30880_raw	rs1229984	C	T	-5.0278	100239319	4	100239319	343836	0.55571	1.47096e-19	81.8577
UA	ukb-d-30880_raw	rs141471965	T	C	14.147	89046202	4	89046202	343836	0.25628	1e-200	3047.19
UA	ukb-d-30880_raw	rs7656569	A	C	-3.0781	89166761	4	89166761	343836	0.21021	1.55525e-48	214.417
UA	ukb-d-30880_raw	rs200419650	CA	C	-1.2359	144090717	4	144090717	343836	0.16776	1.74743e-13	54.2737
UA	ukb-d-30880_raw	rs4549372	G	C	-2.9225	10707683	4	10707683	343836	0.45735	1.66089e-10	40.833
UA	ukb-d-30880_raw	rs34811474	A	G	-1.1488	25408838	4	25408838	343836	0.19412	3.25979e-09	35.0226
UA	ukb-d-30880_raw	rs62294282	G	A	22.744	9927894	4	9927894	343836	0.18092	1e-200	15803.8
UA	ukb-d-30880_raw	rs35523212	G	A	-5.2617	10123377	4	10123377	343836	0.16861	1e-200	973.835
UA	ukb-d-30880_raw	rs78564305	T	C	-3.4667	10699629	4	10699629	343836	0.38315	1.46285e-19	81.8644
UA	ukb-d-30880_raw	rs13107325	T	C	-2.5204	103188709	4	103188709	343836	0.31205	6.66193e-16	65.2365
UA	ukb-d-30880_raw	rs358241	G	A	1.3993	22807237	4	22807237	343836	0.23051	1.27711e-09	36.8504
UA	ukb-d-30880_raw	rs40270	C	A	1.7028	55804552	5	55804552	343836	0.20273	4.51024e-17	70.5491
UA	ukb-d-30880_raw	rs255751	T	C	1.5058	53319517	5	53319517	343836	0.17932	4.59515e-17	70.5143
UA	ukb-d-30880_raw	rs4016021	G	C	-1.007	68743894	5	68743894	343836	0.1681	2.0986e-09	35.8859
UA	ukb-d-30880_raw	rs17632159	C	G	-2.6749	72431482	5	72431482	343836	0.17865	1.15213e-50	224.186
UA	ukb-d-30880_raw	rs455213	C	T	1.4598	34660235	5	34660235	343836	0.16474	7.95243e-19	78.5215
UA	ukb-d-30880_raw	rs7736102	A	G	1.1526	131604257	5	131604257	343836	0.16573	3.54079e-12	48.3676
UA	ukb-d-30880_raw	rs11748431	A	G	-1.0374	180068741	5	180068741	343836	0.18747	3.13473e-08	30.6217
UA	ukb-d-30880_raw	rs13153909	A	T	1.1654	55446970	5	55446970	343836	0.17641	3.95276e-11	43.6419
UA	ukb-d-30880_raw	rs10064782	G	A	1.225	67715161	5	67715161	343836	0.18941	9.96552e-11	41.8279
UA	ukb-d-30880_raw	rs116402366	A	G	4.4842	176790807	5	176790807	343836	0.5374	7.19449e-17	69.6265
UA	ukb-d-30880_raw	rs2973444	C	T	-1.9684	90417593	5	90417593	343836	0.29387	2.113e-11	44.8659
UA	ukb-d-30880_raw	rs195485	T	C	-1.0613	116232098	6	116232098	343836	0.16904	3.42673e-10	39.4183
UA	ukb-d-30880_raw	rs55902013	G	C	-1.2488	39150657	6	39150657	343836	0.19907	3.5456e-10	39.3527
UA	ukb-d-30880_raw	rs1317983	C	T	2.528	43806335	6	43806335	343836	0.17762	5.93608e-46	202.568
UA	ukb-d-30880_raw	rs2394685	G	A	-1.2711	29745439	6	29745439	343836	0.16415	9.68947e-15	59.9622
UA	ukb-d-30880_raw	rs833805	G	A	2.0666	44030011	6	44030011	343836	0.26933	1.68229e-14	58.8767
UA	ukb-d-30880_raw	rs854917	T	C	-1.0558	90127390	6	90127390	343836	0.18738	1.75999e-08	31.748
UA	ukb-d-30880_raw	rs72951456	T	C	2.146	53832348	6	53832348	343836	0.38559	2.6171e-08	30.9748
UA	ukb-d-30880_raw	rs10782230	A	G	1.2167	126228512	6	126228512	343836	0.16415	1.24796e-13	54.9396
UA	ukb-d-30880_raw	rs655185	G	A	-1.047	160770543	6	160770543	343836	0.16438	1.90568e-10	40.5691
UA	ukb-d-30880_raw	rs2817188	G	A	5.3836	25807603	6	25807603	343836	0.16536	1e-200	1059.95
UA	ukb-d-30880_raw	rs1285875	C	G	-3.165	7115927	6	7115927	343836	0.18785	1.14842e-63	283.874
UA	ukb-d-30880_raw	rs34555420	T	G	4.3256	26090270	6	26090270	343836	0.27259	1.09245e-56	251.81
UA	ukb-d-30880_raw	rs3734537	A	C	3.2779	26422627	6	26422627	343836	0.24118	4.63554e-42	184.718
UA	ukb-d-30880_raw	rs1294448	G	C	1.0383	6727363	6	6727363	343836	0.1648	2.97002e-10	39.6946
UA	ukb-d-30880_raw	rs354532	T	C	0.95926	111548813	6	111548813	343836	0.16508	6.22515e-09	33.7663
UA	ukb-d-30880_raw	rs676015	C	T	-1.1571	2064648	6	2064648	343836	0.17206	1.7555e-11	45.2254
UA	ukb-d-30880_raw	rs374817965	T	TATAA	-1.0628	6949673	6	6949673	343836	0.18074	4.10374e-09	34.5776
UA	ukb-d-30880_raw	rs13240994	C	T	-2.8724	73016862	7	73016862	343836	0.20504	1.41514e-44	196.251
UA	ukb-d-30880_raw	rs11765552	A	T	1.2309	97822115	7	97822115	343836	0.16411	6.37382e-14	56.2569
UA	ukb-d-30880_raw	rs2695580	A	G	1.0008	156372440	7	156372440	343836	0.16941	3.47568e-09	34.8993
UA	ukb-d-30880_raw	rs62435145	T	G	2.6861	1286567	7	1286567	343836	0.18322	1.19371e-48	214.931
UA	ukb-d-30880_raw	rs700750	A	C	1.1329	46753491	7	46753491	343836	0.16964	2.42605e-11	44.5992
UA	ukb-d-30880_raw	rs11766070	A	G	1.0912	156261602	7	156261602	343836	0.18842	6.99246e-09	33.5394
UA	ukb-d-30880_raw	rs10224210	C	T	2.1792	151413194	7	151413194	343836	0.18228	6.17732e-33	142.928
UA	ukb-d-30880_raw	rs6467228	G	A	-1.1711	128740760	7	128740760	343836	0.16512	1.32282e-12	50.3024
UA	ukb-d-30880_raw	rs9333592	T	C	-1.9156	155605071	7	155605071	343836	0.31089	7.19996e-10	37.9661
UA	ukb-d-30880_raw	rs2240390	C	T	-1.1469	101257075	7	101257075	343836	0.16871	1.06365e-11	46.2136
UA	ukb-d-30880_raw	rs6965823	A	C	-1.0782	4703360	7	4703360	343836	0.17514	7.45487e-10	37.899
UA	ukb-d-30880_raw	rs36071802	C	T	1.9305	23715871	8	23715871	343836	0.16923	3.89135e-30	130.132
UA	ukb-d-30880_raw	rs9297949	C	A	1.6064	95969445	8	95969445	343836	0.16416	1.30617e-22	95.7575
UA	ukb-d-30880_raw	rs4733363	T	A	-1.0059	32451286	8	32451286	343836	0.16812	2.19159e-09	35.799
UA	ukb-d-30880_raw	rs2941484	T	C	2.5029	76478768	8	76478768	343836	0.16588	2.00401e-51	227.666
UA	ukb-d-30880_raw	rs10958567	G	C	-1.2838	38108133	8	38108133	343836	0.19054	1.61287e-11	45.3965
UA	ukb-d-30880_raw	rs77258375	CT	C	-1.0527	42332640	8	42332640	343836	0.17251	1.04641e-09	37.2375
UA	ukb-d-30880_raw	rs7461961	A	G	0.93521	77222269	8	77222269	343836	0.16631	1.87672e-08	31.6214
UA	ukb-d-30880_raw	rs2511656	C	T	-1.68	103614346	8	103614346	343836	0.23268	5.20475e-13	52.1315
UA	ukb-d-30880_raw	rs1869581	C	G	-0.93837	126558350	8	126558350	343836	0.1662	1.64308e-08	31.8776
UA	ukb-d-30880_raw	rs3824359	C	T	1.5345	139105229	9	139105229	343836	0.23491	6.48634e-11	42.6708
UA	ukb-d-30880_raw	rs1969977	G	A	-1.9288	33120203	9	33120203	343836	0.1999	5.00726e-22	93.0998
UA	ukb-d-30880_raw	rs56379622	A	G	-2.9742	130756222	9	130756222	343836	0.397	6.81397e-14	56.1254
UA	ukb-d-30880_raw	rs12554192	G	A	1.154	33084732	9	33084732	343836	0.18471	4.16534e-10	39.0329
UA	ukb-d-30880_raw	rs140272366	CT	C	-0.93542	96918491	9	96918491	343836	0.16563	1.62671e-08	31.8959
UA	ukb-d-30880_raw	rs2437817	A	C	-1.2079	107690057	9	107690057	343836	0.17563	6.08415e-12	47.3004
UA	ukb-d-30880_raw	rs4744712	C	A	1.0467	71434707	9	71434707	343836	0.16759	4.21551e-10	39.0075
UA	ukb-d-30880_raw	rs10901057	G	C	1.725	134245698	9	134245698	343836	0.30904	2.38199e-08	31.1565
UA	ukb-d-30880_raw	rs71457593	TTG	T	3.208	52610352	10	52610352	343836	0.20754	7.07946e-54	238.927
UA	ukb-d-30880_raw	rs4962687	A	G	-1.3651	126404141	10	126404141	343836	0.17633	9.84238e-15	59.9344
UA	ukb-d-30880_raw	rs603424	A	G	1.2044	102075479	10	102075479	343836	0.21927	3.96269e-08	30.1705
UA	ukb-d-30880_raw	rs541564	A	G	1.1063	69848298	10	69848298	343836	0.17239	1.38609e-10	41.1834
UA	ukb-d-30880_raw	rs181673	C	A	1.536	119388528	10	119388528	343836	0.16421	8.54083e-21	87.495
UA	ukb-d-30880_raw	rs1171614	C	T	4.495	61469538	10	61469538	343836	0.19461	5.99791e-118	533.493
UA	ukb-d-30880_raw	rs11202328	T	C	-1.9962	88845190	10	88845190	343836	0.2431	2.19381e-16	67.4277
UA	ukb-d-30880_raw	rs111346856	A	G	1.0961	65193018	10	65193018	343836	0.18333	2.2519e-09	35.7465
UA	ukb-d-30880_raw	rs10886117	A	G	1.5703	119480578	10	119480578	343836	0.22027	1.01228e-12	50.8223
UA	ukb-d-30880_raw	rs7093087	A	G	1.4131	104700444	10	104700444	343836	0.21624	6.37382e-11	42.7045
UA	ukb-d-30880_raw	rs4751640	C	A	-1.0257	119572168	10	119572168	343836	0.17936	1.0754e-08	32.7031
UA	ukb-d-30880_raw	rs2439823	G	A	0.92963	99778226	10	99778226	343836	0.16521	1.83451e-08	31.6627
UA	ukb-d-30880_raw	rs45487598	A	G	1.4313	16958653	10	16958653	343836	0.25665	2.45431e-08	31.1013
UA	ukb-d-30880_raw	rs55838345	C	G	1.3702	82085120	10	82085120	343836	0.24994	4.20175e-08	30.0536
UA	ukb-d-30880_raw	rs12806743	T	G	-1.3021	30437981	11	30437981	343836	0.19462	2.22946e-11	44.7624
UA	ukb-d-30880_raw	rs12363578	T	C	-4.4467	64364866	11	64364866	343836	0.16707	6.53131e-156	708.4
UA	ukb-d-30880_raw	rs68046749	G	A	-2.33	64004557	11	64004557	343836	0.20134	5.76766e-31	133.922
UA	ukb-d-30880_raw	rs9704692	T	C	0.97142	10366029	11	10366029	343836	0.16681	5.76806e-09	33.9133
UA	ukb-d-30880_raw	rs11564722	T	C	-2.0452	2178330	11	2178330	343836	0.19503	1.00415e-25	109.969
UA	ukb-d-30880_raw	rs2195525	T	C	-1.176	119235404	11	119235404	343836	0.16572	1.28027e-12	50.3576
UA	ukb-d-30880_raw	rs580241	A	G	-1.2793	66066349	11	66066349	343836	0.1974	9.15166e-11	42.0001
UA	ukb-d-30880_raw	rs10899125	G	T	1.8737	75517332	11	75517332	343836	0.3329	1.8189e-08	31.6791
UA	ukb-d-30880_raw	rs12576996	G	T	2.9004	65580638	11	65580638	343836	0.19141	7.57356e-52	229.608
UA	ukb-d-30880_raw	rs963837	C	T	-2.0336	30749090	11	30749090	343836	0.16454	4.40859e-35	152.752
UA	ukb-d-30880_raw	rs508205	A	G	1.1419	120057343	11	120057343	343836	0.16508	4.60787e-12	47.8484
UA	ukb-d-30880_raw	rs7952403	G	A	-1.4042	111324632	11	111324632	343836	0.24718	1.34029e-08	32.2724
UA	ukb-d-30880_raw	rs11218783	A	G	0.91109	122603367	11	122603367	343836	0.16611	4.13666e-08	30.0837
UA	ukb-d-30880_raw	rs12277177	G	A	1.285	2926135	11	2926135	343836	0.21547	2.47201e-09	35.5658
UA	ukb-d-30880_raw	rs75588192	A	G	1.8763	133048600	12	133048600	343836	0.24154	7.99466e-15	60.3429
UA	ukb-d-30880_raw	rs7302925	G	A	-1.643	56861458	12	56861458	343836	0.20546	1.28204e-15	63.9471
UA	ukb-d-30880_raw	rs148179165	A	C	1.3079	52249232	12	52249232	343836	0.17918	2.90469e-13	53.2807
UA	ukb-d-30880_raw	rs2258043	C	T	-0.9791	121451425	12	121451425	343836	0.16417	2.46383e-09	35.5686
UA	ukb-d-30880_raw	rs2229357	A	G	-3.8521	57843711	12	57843711	343836	0.19073	1.17112e-90	407.903
UA	ukb-d-30880_raw	rs653178	T	C	-2.3031	112007756	12	112007756	343836	0.16405	9.20874e-45	197.094
UA	ukb-d-30880_raw	rs11835818	C	T	-1.4378	122494809	12	122494809	343836	0.16439	2.21564e-18	76.4973
UA	ukb-d-30880_raw	rs10507059	T	C	1.3734	96105834	12	96105834	343836	0.19413	1.50176e-12	50.0505
UA	ukb-d-30880_raw	rs76895963	G	T	-4.3713	4384844	12	4384844	343836	0.62952	3.82208e-12	48.2172
UA	ukb-d-30880_raw	rs12316443	A	C	-1.2554	78810733	12	78810733	343836	0.17934	2.55976e-12	49.0016
UA	ukb-d-30880_raw	rs836968	T	C	-1.2114	50267335	12	50267335	343836	0.18595	7.28618e-11	42.4407
UA	ukb-d-30880_raw	rs10846156	G	T	-1.2182	15321921	12	15321921	343836	0.20472	2.67621e-09	35.4092
UA	ukb-d-30880_raw	rs9599875	T	A	-1.3138	72342035	13	72342035	343836	0.17864	1.92752e-13	54.088
UA	ukb-d-30880_raw	rs9534949	G	C	-1.2221	48654455	13	48654455	343836	0.1843	3.3335e-11	43.9706
UA	ukb-d-30880_raw	rs928122	T	C	-1.194	31043841	13	31043841	343836	0.18713	1.76421e-10	40.7119
UA	ukb-d-30880_raw	rs139338026	G	T	1.6623	96521246	13	96521246	343836	0.25885	1.34719e-10	41.2404
UA	ukb-d-30880_raw	rs1955949	C	T	-1.151	37890433	14	37890433	343836	0.1813	2.1739e-10	40.3046
UA	ukb-d-30880_raw	rs11158605	A	T	-0.95413	66107920	14	66107920	343836	0.17367	3.9355e-08	30.1832
UA	ukb-d-30880_raw	rs7154553	G	A	1.4082	102686183	14	102686183	343836	0.20604	8.24518e-12	46.7117
UA	ukb-d-30880_raw	rs72681698	C	T	-5.8294	51207741	14	51207741	343836	0.78454	1.08543e-13	55.21
UA	ukb-d-30880_raw	rs73349296	T	G	-1.1785	96906740	14	96906740	343836	0.17843	3.99025e-11	43.6238
UA	ukb-d-30880_raw	rs4415952	C	T	1.1372	73189153	14	73189153	343836	0.18554	8.86298e-10	37.5663
UA	ukb-d-30880_raw	rs17553790	G	A	1.014	86013665	15	86013665	343836	0.16833	1.70388e-09	36.2872
UA	ukb-d-30880_raw	rs11854957	T	C	-1.1463	74467796	15	74467796	343836	0.19811	7.20892e-09	33.4799
UA	ukb-d-30880_raw	rs12443147	T	C	-1.1862	50983543	15	50983543	343836	0.20119	3.73267e-09	34.7619
UA	ukb-d-30880_raw	rs4966019	T	C	-2.6129	99274326	15	99274326	343836	0.17119	1.41124e-52	232.964
UA	ukb-d-30880_raw	rs11072567	G	A	2.4491	76298744	15	76298744	343836	0.16399	2.05353e-50	223.038
UA	ukb-d-30880_raw	rs12898868	T	C	-1.321	72112918	15	72112918	343836	0.18867	2.53746e-12	49.023
UA	ukb-d-30880_raw	rs12708477	C	A	-1.1385	63605954	15	63605954	343836	0.19572	5.99266e-09	33.8373
UA	ukb-d-30880_raw	rs345748	G	A	1.2324	33343118	15	33343118	343836	0.18997	8.75588e-11	42.0856
UA	ukb-d-30880_raw	rs8039645	A	C	1.1554	90670222	15	90670222	343836	0.19966	7.18621e-09	33.4875
UA	ukb-d-30880_raw	rs4783581	C	G	-2.2212	69552785	16	69552785	343836	0.19756	2.52988e-29	126.409
UA	ukb-d-30880_raw	rs13330604	T	A	2.2979	79926101	16	79926101	343836	0.23109	2.70209e-23	98.8781
UA	ukb-d-30880_raw	rs17817497	C	T	1.4525	53815435	16	53815435	343836	0.16805	5.47646e-18	74.706
UA	ukb-d-30880_raw	rs9932625	A	G	1.5258	51735746	16	51735746	343836	0.19555	6.09256e-15	60.8807
UA	ukb-d-30880_raw	rs17624477	C	T	2.156	24955183	16	24955183	343836	0.33521	1.2636e-10	41.3679
UA	ukb-d-30880_raw	rs72799841	G	A	-1.4187	71664000	16	71664000	343836	0.22123	1.42982e-10	41.1238
UA	ukb-d-30880_raw	rs8048364	G	T	-1.2842	68253324	16	68253324	343836	0.22147	6.70147e-09	33.6229
UA	ukb-d-30880_raw	rs4575545	A	G	-2.0883	79755446	16	79755446	343836	0.17846	1.2627e-31	136.932
UA	ukb-d-30880_raw	rs436780	G	T	1.0792	20967530	16	20967530	343836	0.1691	1.74852e-10	40.7302
UA	ukb-d-30880_raw	rs17183750	A	G	1.2228	3709523	16	3709523	343836	0.21738	1.85609e-08	31.6426
UA	ukb-d-30880_raw	rs74606487	G	A	-1.299	89795305	16	89795305	343836	0.23441	3.00151e-08	30.709
UA	ukb-d-30880_raw	rs35016056	G	T	1.0854	45425780	17	45425780	343836	0.16512	4.9204e-11	43.2096
UA	ukb-d-30880_raw	rs67590677	A	G	1.6931	26887271	17	26887271	343836	0.29299	7.54067e-09	33.3933
UA	ukb-d-30880_raw	rs2688	T	G	-0.93214	36046931	17	36046931	343836	0.16825	3.02489e-08	30.6939
UA	ukb-d-30880_raw	rs7224610	A	C	-2.2844	53364788	17	53364788	343836	0.169	1.27997e-41	182.714
UA	ukb-d-30880_raw	rs61339406	TAA	T	-1.3251	56555643	17	56555643	343836	0.1931	6.77485e-12	47.0904
UA	ukb-d-30880_raw	rs11657044	C	T	1.8085	59450105	17	59450105	343836	0.22218	3.97375e-16	66.2563
UA	ukb-d-30880_raw	rs77542162	G	A	-4.1928	67081278	17	67081278	343836	0.54778	1.95164e-14	58.5863
UA	ukb-d-30880_raw	rs193220	T	C	-1.2538	74268619	17	74268619	343836	0.17648	1.21088e-12	50.4737
UA	ukb-d-30880_raw	rs78671965	T	A	2.1429	7859317	17	7859317	343836	0.36283	3.50397e-09	34.8817
UA	ukb-d-30880_raw	rs9807214	A	G	1.0267	42782952	18	42782952	343836	0.17871	9.1865e-09	33.0057
UA	ukb-d-30880_raw	rs784257	C	T	1.1765	53397199	18	53397199	343836	0.2113	2.5784e-08	31.0017
UA	ukb-d-30880_raw	rs538656	T	G	1.6497	57850422	18	57850422	343836	0.1936	1.58416e-17	72.6105
UA	ukb-d-30880_raw	rs4468717	T	C	-1.7442	3457606	18	3457606	343836	0.30613	1.21619e-08	32.4624
UA	ukb-d-30880_raw	rs10164318	G	T	-1.5901	33459298	19	33459298	343836	0.17493	9.96552e-20	82.6267
UA	ukb-d-30880_raw	rs146329650	GCTGCAACCTCCGC	G	-1.2288	53451626	19	53451626	343836	0.22425	4.26923e-08	30.026
UA	ukb-d-30880_raw	rs10405423	A	C	1.83	7211311	19	7211311	343836	0.17465	1.09901e-25	109.791
UA	ukb-d-30880_raw	rs11667586	C	T	1.573	33338073	19	33338073	343836	0.22843	5.73324e-12	47.4189
UA	ukb-d-30880_raw	rs429358	C	T	-1.3887	45411941	19	45411941	343836	0.22581	7.77088e-10	37.8208
UA	ukb-d-30880_raw	rs34590608	TA	T	-1.0627	33895724	19	33895724	343836	0.1857	1.0485e-08	32.749
UA	ukb-d-30880_raw	rs11666281	T	C	1.3829	18234588	19	18234588	343836	0.18834	2.09701e-13	53.9134
UA	ukb-d-30880_raw	rs33938520	T	C	-1.0859	4984588	19	4984588	343836	0.18926	9.61568e-09	32.9202
UA	ukb-d-30880_raw	rs6127099	T	A	-1.1658	52731402	20	52731402	343836	0.18699	4.54255e-10	38.8697
UA	ukb-d-30880_raw	rs8182757	C	A	1.0819	25543415	20	25543415	343836	0.17457	5.73945e-10	38.4092
UA	ukb-d-30880_raw	rs1800961	T	C	-4.0106	43042364	20	43042364	343836	0.47002	1.43516e-17	72.8092
UA	ukb-d-30880_raw	rs6142206	A	G	1.2957	33212055	20	33212055	343836	0.16615	6.27914e-15	60.8147
UA	ukb-d-30880_raw	rs3746574	C	T	-1.1894	43058018	20	43058018	343836	0.1672	1.13214e-12	50.6038
UA	ukb-d-30880_raw	rs6040060	G	A	-1.2125	10640201	20	10640201	343836	0.18676	8.46058e-11	42.1498
UA	ukb-d-30880_raw	rs2834317	A	G	1.5431	35356706	21	35356706	343836	0.22886	1.55812e-11	45.462
UA	ukb-d-30880_raw	rs219787	T	C	-1.7234	37829508	21	37829508	343836	0.18636	2.30409e-20	85.5198
UA	ukb-d-30880_raw	rs686364	G	A	1.4533	31587793	21	31587793	343836	0.19327	5.51188e-14	56.5434
UA	ukb-d-30880_raw	rs2823139	A	G	1.2497	16576783	21	16576783	343836	0.17411	7.10068e-13	51.5186
UA	ukb-d-30880_raw	rs738408	T	C	-1.5973	44324730	22	44324730	343836	0.19899	1.00231e-15	64.4333
UA	ukb-d-30880_raw	rs4823085	C	T	1.2596	30686226	22	30686226	343836	0.20432	7.05651e-10	38.0052
UA	ukb-d-30880_raw	rs117299100	C	T	-1.8462	32415458	22	32415458	343836	0.31498	4.59727e-09	34.3551
UA	ukb-d-30880_raw	rs5951348	A	C	1.1245	100784211	X	100784211	343836	0.15075	8.70362e-14	55.6422
Zinc	ieu-a-1079	rs1532423	G	A	-0.178	86268313	8	86268313	2603	0.026	6.4003e-12	46.8698
Zinc	ieu-a-1079	rs2120019	C	T	-0.287	75334184	15	75334184	2603	0.033	1.54989e-18	75.6373
Asc	ukb-b-19390	rs4481190	C	A	-0.0306375	155038283	3	155038283	64979	0.00574377	9.59997e-08	28.452
Ret	ukb-b-17406	rs117669768	A	G	0.0789545	100960862	14	100960862	62991	0.0147682	8.99995e-08	28.5824
Alb	met-d-Albumin	rs11589479	A	G	0.0349953	155033308	1	155033308	NA	0.00554322	2.69998e-10	NA
Alb	met-d-Albumin	rs34754216	T	C	-0.0302553	161575538	1	161575538	NA	0.0042924	1.80011e-12	NA
Alb	met-d-Albumin	rs3768321	T	G	-0.0314995	40035928	1	40035928	NA	0.00520982	1.5e-09	NA
Alb	met-d-Albumin	rs58546652	T	C	-0.0253582	247601778	1	247601778	NA	0.00427752	3.09999e-09	NA
Alb	met-d-Albumin	rs57274629	G	A	0.0286584	66110292	1	66110292	NA	0.00435395	4.60045e-11	NA
Alb	met-d-Albumin	rs6734238	G	A	-0.0246448	113841030	2	113841030	NA	0.00421347	4.90004e-09	NA
Alb	met-d-Albumin	rs1260326	C	T	-0.0444079	27730940	2	27730940	NA	0.00422344	7.39946e-26	NA
Alb	met-d-Albumin	rs11128594	G	A	-0.0359885	12303417	3	12303417	NA	0.00523496	6.20012e-12	NA
Alb	met-d-Albumin	rs55881006	A	G	-0.0695923	74222782	4	74222782	NA	0.0114547	1.2e-09	NA
Alb	met-d-Albumin	rs13108218	G	A	-0.0281529	3443931	4	3443931	NA	0.00427562	4.60045e-11	NA
Alb	met-d-Albumin	rs6871112	G	C	-0.0393009	72125370	5	72125370	NA	0.00413599	2.09991e-21	NA
Alb	met-d-Albumin	rs114949263	C	T	0.0499753	150498245	7	150498245	NA	0.00658947	3.29989e-14	NA
Alb	met-d-Albumin	rs1461729	G	A	0.0603088	9187242	8	9187242	NA	0.0068704	1.69981e-18	NA
Alb	met-d-Albumin	rs3740688	T	G	0.0321874	47380340	11	47380340	NA	0.00414786	8.49963e-15	NA
Alb	met-d-Albumin	rs2933243	A	G	0.0303081	56860577	12	56860577	NA	0.0053382	1.40001e-08	NA
Alb	met-d-Albumin	rs648997	T	C	0.026539	111976776	12	111976776	NA	0.00479752	3.2e-08	NA
Alb	met-d-Albumin	rs28929474	T	C	0.428915	94844947	14	94844947	NA	0.0147921	7.29458e-185	NA
Alb	met-d-Albumin	rs17580	A	T	0.145105	94847262	14	94847262	NA	0.00967283	7.19946e-51	NA
Alb	met-d-Albumin	rs139974673	C	T	0.120695	44027885	15	44027885	NA	0.0130233	1.9002e-20	NA
Alb	met-d-Albumin	rs4886992	C	T	-0.0316658	78325229	15	78325229	NA	0.00510933	5.69994e-10	NA
Alb	met-d-Albumin	rs77542162	G	A	-0.156008	67081278	17	67081278	NA	0.0138898	2.80027e-29	NA
Alb	met-d-Albumin	rs74892229	A	G	-0.0514658	16854480	17	16854480	NA	0.00682197	4.60045e-14	NA
Alb	met-d-Albumin	rs142925250	T	A	-0.0292919	43563606	17	43563606	NA	0.005311	3.50002e-08	NA
Alb	met-d-Albumin	rs9912287	A	G	0.0415659	1630992	17	1630992	NA	0.00501919	1.20005e-16	NA
Alb	met-d-Albumin	rs61653336	A	G	-0.0369604	40296923	17	40296923	NA	0.00556946	3.19963e-11	NA
Alb	met-d-Albumin	rs34284056	A	C	0.026938	60203855	18	60203855	NA	0.00464163	6.49995e-09	NA
Alb	met-d-Albumin	rs8107347	A	G	-0.0258045	18612748	19	18612748	NA	0.00434366	2.80001e-09	NA
Alb	met-d-Albumin	rs10419198	T	C	-0.0559249	50038017	19	50038017	NA	0.0047272	2.70023e-32	NA
Alb	met-d-Albumin	rs58895965	A	C	0.0633893	35551428	19	35551428	NA	0.00545847	3.50026e-31	NA
Tb	ukb-d-30840_raw	rs1762486	A	G	0.074524	107627697	1	107627697	342829	0.011056	1.57761e-11	45.4356
Tb	ukb-d-30840_raw	rs857720	C	T	-0.11102	158611797	1	158611797	342829	0.011707	2.47742e-21	89.9314
Tb	ukb-d-30840_raw	rs114165349	C	G	0.26919	27021913	1	27021913	342829	0.034411	5.17726e-15	61.196
Tb	ukb-d-30840_raw	rs1874121	T	C	0.085054	220969049	1	220969049	342829	0.010968	8.87769e-15	60.136
Tb	ukb-d-30840_raw	rs4925546	G	A	-0.066518	247602968	1	247602968	342829	0.010745	6.00814e-10	38.3235
Tb	ukb-d-30840_raw	rs7526446	A	C	0.069682	63167984	1	63167984	342829	0.010899	1.62761e-10	40.876
Tb	ukb-d-30840_raw	rs705753	G	C	0.059946	202255929	1	202255929	342829	0.01039	7.94895e-09	33.2881
Tb	ukb-d-30840_raw	rs478691	G	T	0.079514	234847814	1	234847814	342829	0.010433	2.51246e-14	58.0856
Tb	ukb-d-30840_raw	rs9438901	A	G	0.086254	25584976	1	25584976	342829	0.014833	6.06443e-09	33.8143
Tb	ukb-d-30840_raw	rs887829	T	C	3.5344	234668570	2	234668570	342829	0.0093779	1e-200	142043
Tb	ukb-d-30840_raw	rs17864702	T	C	-1.1837	234653039	2	234653039	342829	0.037598	1e-200	991.183
Tb	ukb-d-30840_raw	rs13421820	C	T	1.1331	234886430	2	234886430	342829	0.054907	1.49451e-94	425.874
Tb	ukb-d-30840_raw	rs62192269	A	T	0.52743	234732375	2	234732375	342829	0.050029	5.55904e-26	111.144
Tb	ukb-d-30840_raw	rs11124287	A	G	0.060233	32916683	2	32916683	342829	0.011001	4.36898e-08	29.9781
Tb	ukb-d-30840_raw	rs116583152	C	G	1.4117	234441101	2	234441101	342829	0.028034	1e-200	2535.8
Tb	ukb-d-30840_raw	rs111459884	A	C	1.4152	234497554	2	234497554	342829	0.045693	1e-200	959.26
Tb	ukb-d-30840_raw	rs115035012	T	C	0.56518	234256623	2	234256623	342829	0.040585	4.54569e-44	193.929
Tb	ukb-d-30840_raw	rs115871533	G	A	-0.64943	234724254	2	234724254	342829	0.052671	6.36502e-35	152.027
Tb	ukb-d-30840_raw	rs1047891	A	C	0.08994	211540507	2	211540507	342829	0.011147	7.12853e-16	65.1013
Tb	ukb-d-30840_raw	rs28571093	G	A	-0.8913	234258615	2	234258615	342829	0.029855	1.36773e-195	891.279
Tb	ukb-d-30840_raw	rs45521138	T	C	-1.4277	234603619	2	234603619	342829	0.055885	8.03526e-144	652.655
Tb	ukb-d-30840_raw	rs115700531	C	T	-0.59635	234424542	2	234424542	342829	0.040641	9.83332e-49	215.315
Tb	ukb-d-30840_raw	rs116635982	T	C	-0.47008	234700867	2	234700867	342829	0.039475	1.08868e-32	141.808
Tb	ukb-d-30840_raw	rs6750559	A	G	-0.07904	113841532	2	113841532	342829	0.010621	9.95405e-14	55.3813
Tb	ukb-d-30840_raw	rs6750065	T	C	0.083615	64889908	2	64889908	342829	0.011809	1.44112e-12	50.1351
Tb	ukb-d-30840_raw	rs142458770	G	A	-1.1607	234201509	2	234201509	342829	0.045143	1.19124e-145	661.088
Tb	ukb-d-30840_raw	rs112715011	G	A	0.45934	233979178	2	233979178	342829	0.035934	2.08737e-37	163.402
Tb	ukb-d-30840_raw	rs687339	T	C	-0.19337	135932359	3	135932359	342829	0.012362	3.92374e-55	244.681
Tb	ukb-d-30840_raw	rs113986045	GTGTTTTGTTT	G	0.086748	135742057	3	135742057	342829	0.012538	4.56667e-12	47.8699
Tb	ukb-d-30840_raw	rs6802898	T	C	-0.088014	12391207	3	12391207	342829	0.015789	2.48731e-08	31.0738
Tb	ukb-d-30840_raw	rs2670430	G	C	0.11171	69689122	4	69689122	342829	0.015836	1.74221e-12	49.7615
Tb	ukb-d-30840_raw	rs10023050	G	A	0.067044	88064431	4	88064431	342829	0.010603	2.5672e-10	39.9818
Tb	ukb-d-30840_raw	rs17316633	A	G	0.074281	110825634	4	110825634	342829	0.011749	2.58178e-10	39.9718
Tb	ukb-d-30840_raw	rs5860566	GA	G	-0.067132	100064166	4	100064166	342829	0.011328	3.10342e-09	35.1199
Tb	ukb-d-30840_raw	rs2522051	C	T	-0.060983	131797578	5	131797578	342829	0.010407	4.62967e-09	34.3373
Tb	ukb-d-30840_raw	rs1392436	G	A	0.061869	122835138	5	122835138	342829	0.01102	1.9762e-08	31.5198
Tb	ukb-d-30840_raw	rs13199081	C	T	-0.077888	28331834	6	28331834	342829	0.011603	1.91073e-11	45.061
Tb	ukb-d-30840_raw	rs1800562	A	G	0.22095	26093141	6	26093141	342829	0.019256	1.80385e-30	131.661
Tb	ukb-d-30840_raw	rs662138	G	C	-0.098706	160564476	6	160564476	342829	0.013262	9.89464e-14	55.3948
Tb	ukb-d-30840_raw	rs149566899	C	CA	0.08242	32111023	6	32111023	342829	0.013223	4.58237e-10	38.8513
Tb	ukb-d-30840_raw	rs59824590	AC	A	-0.068679	42920416	6	42920416	342829	0.010539	7.20278e-11	42.4668
Tb	ukb-d-30840_raw	rs9482771	C	G	0.059087	127446610	6	127446610	342829	0.01038	1.2519e-08	32.4033
Tb	ukb-d-30840_raw	rs4410790	C	T	-0.12041	17284577	7	17284577	342829	0.010769	5.05126e-29	125.019
Tb	ukb-d-30840_raw	rs6943025	A	T	0.086979	98037557	7	98037557	342829	0.015038	7.29508e-09	33.454
Tb	ukb-d-30840_raw	rs964653	A	T	-0.10735	28194261	7	28194261	342829	0.019148	2.0659e-08	31.4309
Tb	ukb-d-30840_raw	rs55649657	G	C	0.091747	21607283	7	21607283	342829	0.012514	2.28455e-13	53.7516
Tb	ukb-d-30840_raw	rs34265667	A	G	0.25461	41542093	8	41542093	342829	0.028319	2.46604e-19	80.8342
Tb	ukb-d-30840_raw	rs1848984	T	A	0.14173	94063651	9	94063651	342829	0.01324	9.72971e-27	114.59
Tb	ukb-d-30840_raw	rs9410397	C	T	0.18673	91514697	9	91514697	342829	0.022636	1.60066e-16	68.0501
Tb	ukb-d-30840_raw	rs635634	T	C	-0.090527	136155000	9	136155000	342829	0.013441	1.63983e-11	45.3621
Tb	ukb-d-30840_raw	rs2068888	A	G	0.12072	94839642	10	94839642	342829	0.010409	4.27464e-31	134.506
Tb	ukb-d-30840_raw	rs1896995	T	C	-0.13685	65365385	10	65365385	342829	0.010427	2.41379e-39	172.255
Tb	ukb-d-30840_raw	rs7907226	C	G	-0.097065	96397386	10	96397386	342829	0.014353	1.35425e-11	45.7341
Tb	ukb-d-30840_raw	rs2792703	T	C	-0.073408	113931690	10	113931690	342829	0.011563	2.18072e-10	40.3038
Tb	ukb-d-30840_raw	rs12414160	G	A	-0.16734	122872599	10	122872599	342829	0.018355	7.7589e-20	83.1172
Tb	ukb-d-30840_raw	rs17476364	C	T	0.30981	71094504	10	71094504	342829	0.016576	6.45803e-78	349.326
Tb	ukb-d-30840_raw	rs7947951	G	A	-0.09012	13356030	11	13356030	342829	0.011207	8.93511e-16	64.6642
Tb	ukb-d-30840_raw	rs102275	C	T	-0.071055	61557803	11	61557803	342829	0.010855	5.93472e-11	42.8479
Tb	ukb-d-30840_raw	rs450244	C	T	-0.21226	2940492	11	2940492	342829	0.018239	2.67855e-31	135.436
Tb	ukb-d-30840_raw	rs964184	C	G	-0.13051	116648917	11	116648917	342829	0.015289	1.38835e-17	72.8668
Tb	ukb-d-30840_raw	rs499974	A	C	0.11364	75455021	11	75455021	342829	0.014275	1.71356e-15	63.3739
Tb	ukb-d-30840_raw	rs11519274	T	C	0.61517	21362819	12	21362819	342829	0.014088	1e-200	1906.74
Tb	ukb-d-30840_raw	rs11045933	C	T	-0.17254	21437239	12	21437239	342829	0.011447	2.55035e-51	227.194
Tb	ukb-d-30840_raw	rs11829410	G	A	0.29819	21132574	12	21132574	342829	0.023108	4.3441e-38	166.518
Tb	ukb-d-30840_raw	rs7310615	G	C	-0.13195	111865049	12	111865049	342829	0.010439	1.29271e-36	159.772
Tb	ukb-d-30840_raw	rs7139079	A	G	0.071223	121415293	12	121415293	342829	0.010581	1.685e-11	45.3093
Tb	ukb-d-30840_raw	rs7306128	G	A	0.29821	21132187	12	21132187	342829	0.023108	4.3132e-38	166.54
Tb	ukb-d-30840_raw	rs76895963	G	T	0.22519	4384844	12	4384844	342829	0.039771	1.49751e-08	32.0601
Tb	ukb-d-30840_raw	rs150266178	T	C	0.73934	21158963	12	21158963	342829	0.030298	2.08449e-131	595.471
Tb	ukb-d-30840_raw	rs4095825	G	C	0.20997	20919912	12	20919912	342829	0.018116	4.67843e-31	134.335
Tb	ukb-d-30840_raw	rs10876376	A	G	0.057242	53261822	12	53261822	342829	0.010464	4.49252e-08	29.925
Tb	ukb-d-30840_raw	rs7310569	G	A	0.075358	21705814	12	21705814	342829	0.013823	4.99114e-08	29.7204
Tb	ukb-d-30840_raw	rs72681698	C	T	0.27171	51207741	14	51207741	342829	0.049611	4.33192e-08	29.9954
Tb	ukb-d-30840_raw	rs11635675	G	T	0.10214	63793238	15	63793238	342829	0.010909	7.82889e-21	87.6641
Tb	ukb-d-30840_raw	rs340005	A	G	-0.09449	60878030	15	60878030	342829	0.010671	8.40814e-19	78.4082
Tb	ukb-d-30840_raw	rs181207	T	C	-0.068298	28513530	16	28513530	342829	0.01101	5.53911e-10	38.4806
Tb	ukb-d-30840_raw	rs2968478	G	T	-0.072259	88858646	16	88858646	342829	0.010697	1.42856e-11	45.631
Tb	ukb-d-30840_raw	rs1292043	G	A	-0.089185	57934169	17	57934169	342829	0.012889	4.53524e-12	47.879
Tb	ukb-d-30840_raw	rs7222046	G	A	0.074576	7806529	17	7806529	342829	0.010528	1.40929e-12	50.1772
Tb	ukb-d-30840_raw	rs1474865	C	G	-0.10115	76118887	17	76118887	342829	0.016244	4.74974e-10	38.7745
Tb	ukb-d-30840_raw	rs4791212	T	C	-0.078223	65975385	17	65975385	342829	0.012878	1.2458e-09	36.8954
Tb	ukb-d-30840_raw	rs584768	A	G	0.065843	49213284	19	49213284	342829	0.010437	2.82059e-10	39.7986
Tb	ukb-d-30840_raw	rs59616136	A	G	0.13158	17252041	19	17252041	342829	0.018229	5.27594e-13	52.102
Tb	ukb-d-30840_raw	rs140237016	T	C	-0.24978	12353395	19	12353395	342829	0.044018	1.39229e-08	32.1999
Tb	ukb-d-30840_raw	rs5112	G	C	0.072012	45430280	19	45430280	342829	0.011118	9.36483e-11	41.9524
Tb	ukb-d-30840_raw	rs1800961	T	C	0.26213	43042364	20	43042364	342829	0.029694	1.07201e-18	77.9285
Tb	ukb-d-30840_raw	rs6129760	G	A	0.06559	39746403	20	39746403	342829	0.011094	3.37684e-09	34.9542
Tb	ukb-d-30840_raw	rs1807609	C	T	0.068569	29131129	22	29131129	342829	0.011325	1.40991e-09	36.6589
Tb	ukb-d-30840_raw	rs6000553	G	A	0.09098	37469192	22	37469192	342829	0.010417	2.48028e-18	76.2793
Vc	ukb-b-19390	rs4481190	C	A	-0.0306375	155038283	3	155038283	64979	0.00574377	9.59997e-08	28.452
Ve	ukb-b-6888	rs12165526	A	T	0.0479017	44361713	22	44361713	64979	0.00917775	1.79999e-07	27.2414
MUFA	met-d-MUFA	rs1002687	A	G	0.0911088	62963737	1	62963737	NA	0.00427005	6.39735e-105	NA
MUFA	met-d-MUFA	rs59484402	C	CT	0.0308587	230302838	1	230302838	NA	0.00424133	1.39991e-13	NA
MUFA	met-d-MUFA	rs534417	G	A	0.038351	23784965	1	23784965	NA	0.00616073	2.19999e-10	NA
MUFA	met-d-MUFA	rs602633	G	T	0.0276023	109821511	1	109821511	NA	0.0049476	5.30005e-09	NA
MUFA	met-d-MUFA	rs4564803	T	G	-0.0716703	21205502	2	21205502	NA	0.00485884	5.10035e-50	NA
MUFA	met-d-MUFA	rs2943635	T	C	0.0260799	227077377	2	227077377	NA	0.00437945	6.29999e-09	NA
MUFA	met-d-MUFA	rs11895352	T	C	-0.0252595	20367135	2	20367135	NA	0.00410066	2.5e-10	NA
MUFA	met-d-MUFA	rs60960031	A	G	-0.0261034	21530659	2	21530659	NA	0.00417199	2.90001e-10	NA
MUFA	met-d-MUFA	rs1260326	C	T	-0.110558	27730940	2	27730940	NA	0.00417585	1.69824e-158	NA
MUFA	met-d-MUFA	rs1128249	T	G	-0.0352985	165528624	2	165528624	NA	0.00418602	6.29941e-18	NA
MUFA	met-d-MUFA	rs1394092	T	C	0.0311431	136196071	3	136196071	NA	0.0045985	1.80011e-12	NA
MUFA	met-d-MUFA	rs13108218	G	A	-0.0376591	3443931	4	3443931	NA	0.00423183	6.09958e-20	NA
MUFA	met-d-MUFA	rs2035816	G	A	-0.0409444	100508556	4	100508556	NA	0.00737341	1.29999e-08	NA
MUFA	met-d-MUFA	rs11940694	G	A	0.0254105	39414993	4	39414993	NA	0.00421089	6.69993e-10	NA
MUFA	met-d-MUFA	rs1471251	T	A	0.0301172	87976359	4	87976359	NA	0.00419507	1.69981e-13	NA
MUFA	met-d-MUFA	rs11429307	G	GT	-0.0426882	55857025	5	55857025	NA	0.00521089	6.70039e-16	NA
MUFA	met-d-MUFA	rs12916	C	T	0.0233275	74656539	5	74656539	NA	0.00417387	1.89998e-08	NA
MUFA	met-d-MUFA	rs4704834	G	A	0.0442556	156443066	5	156443066	NA	0.00426487	2.19989e-26	NA
MUFA	met-d-MUFA	rs1052248	A	T	0.0317328	31556581	6	31556581	NA	0.00467269	4.60002e-10	NA
MUFA	met-d-MUFA	rs10455872	G	A	-0.148849	161010118	6	161010118	NA	0.00757255	9.20026e-89	NA
MUFA	met-d-MUFA	rs146203232	T	C	0.0518262	160521885	6	160521885	NA	0.00781629	4.90004e-12	NA
MUFA	met-d-MUFA	rs6938550	A	G	-0.0410048	20462138	6	20462138	NA	0.00729277	2e-08	NA
MUFA	met-d-MUFA	rs9271573	C	A	0.0435035	32590501	6	32590501	NA	0.00415738	6.00067e-25	NA
MUFA	met-d-MUFA	rs632057	G	T	-0.0316017	139834012	6	139834012	NA	0.004226	3.10027e-13	NA
MUFA	met-d-MUFA	rs998584	A	C	0.0221761	43757896	6	43757896	NA	0.00409033	2e-08	NA
MUFA	met-d-MUFA	rs28752924	C	T	0.0300771	31303922	6	31303922	NA	0.00423814	7.19996e-09	NA
MUFA	met-d-MUFA	rs117733303	G	A	-0.262622	160922870	6	160922870	NA	0.0151495	1.20005e-67	NA
MUFA	met-d-MUFA	rs3812316	G	C	-0.113499	73020337	7	73020337	NA	0.00608971	1.29987e-76	NA
MUFA	met-d-MUFA	rs72555385	G	A	0.0610173	73123473	7	73123473	NA	0.00948961	1.40001e-10	NA
MUFA	met-d-MUFA	rs56001710	T	A	-0.0266301	25983400	7	25983400	NA	0.00427159	2.39999e-10	NA
MUFA	met-d-MUFA	rs2081687	C	T	-0.0259117	59388565	8	59388565	NA	0.00432813	1.09999e-09	NA
MUFA	met-d-MUFA	rs615632	T	C	0.0327656	9796321	8	9796321	NA	0.00411194	4.10015e-15	NA
MUFA	met-d-MUFA	rs1561748	C	G	-0.0468503	19733244	8	19733244	NA	0.0049829	1.99986e-21	NA
MUFA	met-d-MUFA	rs328	G	C	-0.142903	19819724	8	19819724	NA	0.00678339	1.09901e-101	NA
MUFA	met-d-MUFA	rs28601761	G	C	-0.0892696	126500031	8	126500031	NA	0.00418798	3.3037e-104	NA
MUFA	met-d-MUFA	rs2740488	C	A	-0.0284838	107661742	9	107661742	NA	0.00464263	2.30001e-09	NA
MUFA	met-d-MUFA	rs10761716	G	C	-0.0304317	64882300	10	64882300	NA	0.00412057	5.40008e-14	NA
MUFA	met-d-MUFA	rs1890896	C	T	-0.0215615	93641757	10	93641757	NA	0.0040997	3.69999e-08	NA
MUFA	met-d-MUFA	rs2478236	A	G	-0.0253693	94797973	10	94797973	NA	0.00417358	2.99985e-11	NA
MUFA	met-d-MUFA	rs174564	G	A	0.0643792	61588305	11	61588305	NA	0.00428375	3.29989e-52	NA
MUFA	met-d-MUFA	rs141469619	G	A	0.242069	116714293	11	116714293	NA	0.0215967	5.40008e-32	NA
MUFA	met-d-MUFA	rs1047964	T	G	-0.174574	117156893	11	117156893	NA	0.0207969	1.59993e-17	NA
MUFA	met-d-MUFA	rs964184	C	G	-0.204793	116648917	11	116648917	NA	0.00602395	1e-200	NA
MUFA	met-d-MUFA	rs67981690	G	A	0.0341029	21343886	12	21343886	NA	0.00612933	8.10009e-09	NA
MUFA	met-d-MUFA	rs76895963	G	T	-0.0884025	4384844	12	4384844	NA	0.0159059	3.2e-08	NA
MUFA	met-d-MUFA	rs6606725	A	C	0.025054	109905368	12	109905368	NA	0.00411568	1.29999e-10	NA
MUFA	met-d-MUFA	rs7979473	G	A	-0.0239933	121420260	12	121420260	NA	0.00423389	2.90001e-08	NA
MUFA	met-d-MUFA	rs7140110	C	T	0.0301226	114544024	13	114544024	NA	0.00446696	5.70033e-12	NA
MUFA	met-d-MUFA	rs261290	C	T	-0.0737819	58678720	15	58678720	NA	0.00431032	8.99912e-67	NA
MUFA	met-d-MUFA	rs139974673	C	T	0.121036	44027885	15	44027885	NA	0.0128925	1.69981e-21	NA
MUFA	met-d-MUFA	rs633695	G	A	0.0557906	58725839	15	58725839	NA	0.00451263	2.09991e-35	NA
MUFA	met-d-MUFA	rs2000999	A	G	0.0301721	72108093	16	72108093	NA	0.00522261	4.49997e-09	NA
MUFA	met-d-MUFA	rs3198697	T	C	-0.0272666	15129940	16	15129940	NA	0.00416317	2.80027e-12	NA
MUFA	met-d-MUFA	rs77697917	T	C	0.0667965	41840849	17	41840849	NA	0.0122335	8.79995e-09	NA
MUFA	met-d-MUFA	rs12601919	G	A	0.0299626	65825374	17	65825374	NA	0.00524174	1.09999e-08	NA
MUFA	met-d-MUFA	rs1540037	G	A	0.034088	47182664	18	47182664	NA	0.0050406	5.50047e-11	NA
MUFA	met-d-MUFA	rs149615216	T	C	0.168772	47106028	18	47106028	NA	0.0198467	2.19989e-18	NA
MUFA	met-d-MUFA	rs116843064	A	G	-0.163051	8429323	19	8429323	NA	0.0146631	3.80014e-29	NA
MUFA	met-d-MUFA	rs157592	C	A	0.0521253	45424514	19	45424514	NA	0.00539476	7.89951e-23	NA
MUFA	met-d-MUFA	rs5112	G	C	0.0794026	45430280	19	45430280	NA	0.00439712	1.80011e-75	NA
MUFA	met-d-MUFA	rs739320	C	T	-0.0284524	49261368	19	49261368	NA	0.00428134	2.69998e-10	NA
MUFA	met-d-MUFA	rs58542926	T	C	-0.117636	19379549	19	19379549	NA	0.00779724	9.8992e-53	NA
MUFA	met-d-MUFA	rs182611493	G	A	-0.140865	19458388	19	19458388	NA	0.0196911	9.20026e-14	NA
MUFA	met-d-MUFA	rs142385484	T	C	-0.0359468	50016759	19	50016759	NA	0.00583706	1.6e-10	NA
MUFA	met-d-MUFA	rs7679	C	T	0.0367426	44576502	20	44576502	NA	0.00526144	1.69981e-13	NA
MUFA	met-d-MUFA	rs62222988	C	T	0.0230603	40569508	21	40569508	NA	0.00423778	7.10003e-09	NA
PUFA	met-d-PUFA	rs534417	G	A	0.0385998	23784965	1	23784965	NA	0.00607001	1.09999e-10	NA
PUFA	met-d-PUFA	rs12740374	T	G	-0.0589449	109817590	1	109817590	NA	0.00484565	3.29989e-34	NA
PUFA	met-d-PUFA	rs199900492	CA	C	-0.0299977	234850420	1	234850420	NA	0.00403845	4.19952e-15	NA
PUFA	met-d-PUFA	rs199717562	G	A	-0.0356887	55491851	1	55491851	NA	0.00541346	1.10002e-11	NA
PUFA	met-d-PUFA	rs1002687	A	G	0.0959946	62963737	1	62963737	NA	0.00420718	1.99986e-120	NA
PUFA	met-d-PUFA	rs672889	G	T	0.0748648	21319016	2	21319016	NA	0.00579704	7.29962e-41	NA
PUFA	met-d-PUFA	rs4299376	T	G	-0.0315084	44072576	2	44072576	NA	0.00431374	7.29962e-14	NA
PUFA	met-d-PUFA	rs1260326	C	T	-0.0762658	27730940	2	27730940	NA	0.00411631	1.59993e-77	NA
PUFA	met-d-PUFA	rs6547409	T	C	-0.084643	21190209	2	21190209	NA	0.00923521	4.30031e-22	NA
PUFA	met-d-PUFA	rs870526	T	C	-0.0321934	20369562	2	20369562	NA	0.00403392	2.80027e-16	NA
PUFA	met-d-PUFA	rs3770586	T	C	-0.0238966	169828995	2	169828995	NA	0.00404591	1e-09	NA
PUFA	met-d-PUFA	rs4860948	A	T	0.0337639	69340991	4	69340991	NA	0.00470169	4.90004e-13	NA
PUFA	met-d-PUFA	rs13108218	G	A	-0.0343116	3443931	4	3443931	NA	0.00417075	1.59993e-17	NA
PUFA	met-d-PUFA	rs7707394	A	G	0.0265334	74472939	5	74472939	NA	0.0041973	1.5e-10	NA
PUFA	met-d-PUFA	rs6882345	A	G	0.0456949	156397673	5	156397673	NA	0.0041739	3.59998e-29	NA
PUFA	met-d-PUFA	rs3843482	G	T	0.0424902	74639259	5	74639259	NA	0.00416334	2.70023e-25	NA
PUFA	met-d-PUFA	rs115413710	C	T	0.0604013	31180819	6	31180819	NA	0.0097982	8.10028e-12	NA
PUFA	met-d-PUFA	rs3822855	T	G	0.0235759	116316882	6	116316882	NA	0.00410926	6.4e-09	NA
PUFA	met-d-PUFA	rs9295128	T	G	-0.203104	160751531	6	160751531	NA	0.0159328	2.90001e-39	NA
PUFA	met-d-PUFA	rs6938647	C	A	-0.0475077	160986915	6	160986915	NA	0.00494185	3.29989e-23	NA
PUFA	met-d-PUFA	rs28383314	C	T	0.0403992	32587213	6	32587213	NA	0.00415433	1.69981e-19	NA
PUFA	met-d-PUFA	rs114863007	A	G	-0.0480587	34729158	6	34729158	NA	0.00692094	4.10015e-13	NA
PUFA	met-d-PUFA	rs55747707	A	G	-0.0611785	73037366	7	73037366	NA	0.00501785	5.90065e-34	NA
PUFA	met-d-PUFA	rs2326077	T	C	-0.0284526	59385919	8	59385919	NA	0.00426919	1.59993e-11	NA
PUFA	met-d-PUFA	rs2737245	T	G	-0.0285112	116658583	8	116658583	NA	0.00450206	2e-10	NA
PUFA	met-d-PUFA	rs112875651	A	G	-0.07727	126506694	8	126506694	NA	0.00418284	4.60045e-78	NA
PUFA	met-d-PUFA	rs1461729	G	A	0.0858304	9187242	8	9187242	NA	0.0066974	1.29987e-38	NA
PUFA	met-d-PUFA	rs10096633	T	C	-0.0339303	19830921	8	19830921	NA	0.00610477	3.09999e-08	NA
PUFA	met-d-PUFA	rs7831074	G	C	0.0291217	141633257	8	141633257	NA	0.00504193	9.49992e-09	NA
PUFA	met-d-PUFA	rs2740488	C	A	-0.049166	107661742	9	107661742	NA	0.004574	7.19946e-27	NA
PUFA	met-d-PUFA	rs115478735	T	A	0.0373598	136149711	9	136149711	NA	0.00521074	7.39946e-14	NA
PUFA	met-d-PUFA	rs4008004	A	C	0.0320614	15300968	9	15300968	NA	0.00486982	3.80014e-11	NA
PUFA	met-d-PUFA	rs11789603	T	C	0.04771	107647019	9	107647019	NA	0.00648318	7.59976e-14	NA
PUFA	met-d-PUFA	rs75406471	A	G	-0.0352293	5257647	10	5257647	NA	0.00558407	4.20001e-10	NA
PUFA	met-d-PUFA	rs148063610	C	CAAATAAAT	-0.030903	45998984	10	45998984	NA	0.00484022	1.2e-10	NA
PUFA	met-d-PUFA	rs200671503	T	TTA	0.0514132	116817978	11	116817978	NA	0.0086559	2.1e-09	NA
PUFA	met-d-PUFA	rs141469619	G	A	0.125151	116714293	11	116714293	NA	0.0212786	1.29999e-10	NA
PUFA	met-d-PUFA	rs102275	C	T	-0.0974089	61557803	11	61557803	NA	0.00421144	3.1989e-125	NA
PUFA	met-d-PUFA	rs2229738	T	C	-0.0410344	68562328	11	68562328	NA	0.00808345	3.59998e-08	NA
PUFA	met-d-PUFA	rs72997616	A	C	-0.0647308	75474195	11	75474195	NA	0.00693225	8.4004e-21	NA
PUFA	met-d-PUFA	rs374209699	GT	G	0.0281478	49104677	11	49104677	NA	0.00446151	5.30005e-10	NA
PUFA	met-d-PUFA	rs964184	C	G	-0.15015	116648917	11	116648917	NA	0.00593524	5.19996e-146	NA
PUFA	met-d-PUFA	rs4766578	A	T	0.0268352	111904371	12	111904371	NA	0.00403648	8.10028e-12	NA
PUFA	met-d-PUFA	rs7970695	A	G	-0.032523	121423376	12	121423376	NA	0.00415946	1.99986e-15	NA
PUFA	met-d-PUFA	rs6602911	T	C	0.0279094	114547372	13	114547372	NA	0.00419569	5.79963e-11	NA
PUFA	met-d-PUFA	rs261290	C	T	-0.112315	58678720	15	58678720	NA	0.00424505	1.1995e-157	NA
PUFA	met-d-PUFA	rs633695	G	A	0.0838432	58725839	15	58725839	NA	0.0044443	1.10002e-79	NA
PUFA	met-d-PUFA	rs34955778	C	T	-0.029365	15139594	16	15139594	NA	0.00408638	1.29987e-12	NA
PUFA	met-d-PUFA	rs183130	T	C	0.0559719	56991363	16	56991363	NA	0.00430633	7.19946e-41	NA
PUFA	met-d-PUFA	rs4986970	T	A	-0.0638502	67976320	16	67976320	NA	0.011169	1.09999e-08	NA
PUFA	met-d-PUFA	rs4561509	A	G	0.0239181	45781799	17	45781799	NA	0.00404085	7.59994e-10	NA
PUFA	met-d-PUFA	rs9304381	T	C	0.0738115	47158234	18	47158234	NA	0.00523016	3.80014e-46	NA
PUFA	met-d-PUFA	rs77960347	G	A	0.276962	47109955	18	47109955	NA	0.017596	5.70033e-58	NA
PUFA	met-d-PUFA	rs56322906	A	G	-0.104445	11346155	19	11346155	NA	0.0109466	2.19989e-21	NA
PUFA	met-d-PUFA	rs59774409	T	C	0.0427981	50016748	19	50016748	NA	0.00727468	4.39997e-09	NA
PUFA	met-d-PUFA	rs73013176	C	T	-0.102018	11147526	19	11147526	NA	0.0193941	2.90001e-08	NA
PUFA	met-d-PUFA	rs142158911	A	G	-0.0922557	11190534	19	11190534	NA	0.00631055	6.70039e-50	NA
PUFA	met-d-PUFA	rs58542926	T	C	-0.152376	19379549	19	19379549	NA	0.00767948	1.50003e-91	NA
PUFA	met-d-PUFA	rs157585	C	A	0.0212466	45397512	19	45397512	NA	0.00404793	4.60002e-08	NA
PUFA	met-d-PUFA	rs1065853	T	G	-0.169688	45413233	19	45413233	NA	0.00742914	3.69828e-118	NA
PUFA	met-d-PUFA	rs72235114	C	CT	-0.0456677	45444524	19	45444524	NA	0.00467827	1.29987e-22	NA
PUFA	met-d-PUFA	rs2378390	A	G	-0.0324241	34150207	20	34150207	NA	0.00581303	1.2e-08	NA
PUFA	met-d-PUFA	rs1883711	C	G	0.09328	39179822	20	39179822	NA	0.0118393	9.49948e-17	NA
PUFA	met-d-PUFA	rs1800961	T	C	-0.0717226	43042364	20	43042364	NA	0.0117677	1.6e-09	NA
PUFA	met-d-PUFA	rs5754102	A	C	-0.0288301	21916272	22	21916272	NA	0.00526871	2.30001e-08	NA
PUFA	met-d-PUFA	rs9616847	T	A	0.0234318	50868669	22	50868669	NA	0.00415401	3.50002e-08	NA
LAC	met-d-Lactate	rs59273177	T	A	0.0808014	201161291	2	201161291	NA	0.0147636	4.39997e-08	NA
LAC	met-d-Lactate	rs4665972	C	T	-0.0304673	27598097	2	27598097	NA	0.00425447	8.00018e-13	NA
LAC	met-d-Lactate	rs9389268	G	A	0.0356647	135419631	6	135419631	NA	0.00473586	5.00035e-14	NA
LAC	met-d-Lactate	rs6993770	T	A	-0.0297972	106581528	8	106581528	NA	0.004557	6.20012e-11	NA
LAC	met-d-Lactate	rs385893	C	T	0.0392514	4763176	9	4763176	NA	0.00413551	2.29985e-21	NA
LAC	met-d-Lactate	rs1909682	G	A	0.024708	2966188	10	2966188	NA	0.00428267	8e-09	NA
LAC	met-d-Lactate	rs11251686	A	G	0.0392919	3104881	10	3104881	NA	0.00531086	1.39991e-13	NA
LAC	met-d-Lactate	rs61835136	C	T	0.0580102	3139008	10	3139008	NA	0.00443178	3.80014e-39	NA
LAC	met-d-Lactate	rs12273368	C	T	0.0270352	119089742	11	119089742	NA	0.00465686	6.4e-09	NA
LAC	met-d-Lactate	rs7137828	T	C	-0.0418021	111932800	12	111932800	NA	0.00414739	6.79986e-24	NA
LAC	met-d-Lactate	rs1473698	T	C	-0.024748	8629807	20	8629807	NA	0.00422847	4.79999e-09	NA
LAC	met-d-Lactate	rs390387	G	A	0.0302758	21912246	22	21912246	NA	0.00542395	2.39999e-08	NA
Hxa	met-a-361	rs6459467	A	G	0.0202	16288192	6	16288192	6941	0.0025	1.93108e-16	65.2864
KOT3	prot-a-378	rs9787133	G	C	-0.1716	89382664	1	89382664	3301	0.0246	2.88403e-12	48.6591
KOT3	prot-a-378	rs10418046	G	T	0.2789	54327869	19	54327869	3301	0.0296	4.2658e-21	88.7797
kyn	met-a-375	rs10085935	T	C	-0.0103	39806267	8	39806267	7368	0.0017	3.32598e-09	36.7093
kyn	met-a-375	rs16924894	A	T	0.0814	24845525	10	24845525	1764	0.0146	2.329e-08	31.0844
kyn	met-a-375	rs3184504	C	T	-0.0149	111884608	12	111884608	7368	0.0017	6.04644e-18	76.8201
kyn	met-a-375	rs8051149	A	G	0.0258	87878822	16	87878822	7368	0.0025	9.07403e-26	106.502

## Sheet: sTable3
Table S3: GWAS Dataset Used in the Mendelian Randomization
Phenotype	GWAS ID	Year	Sample Size	N SNP	PMID	Population	N Instruments	P value selection threshold
Epilepsy
all	ieu-b-8	2018	44889	4880492	30531953	European	3	5e-08
focal	ieu-b-10	2018	39348	4862782	30531953	European	1	5e-08
generalized	ieu-b-9	2018	33446	4867068	30531953	European	11	5e-08
focal_HS	ieu-b-14	2018	30480	4948714	30531954	European	1	5e-07
focal_NHS	ieu-b-15	2018	32747	4987264	30531955	European	2	5e-07
focal_N	ieu-b-11	2018	32393	4988872	30531956	European	1	5e-07
GTCS	ieu-b-16	2018	29905	4988035	30531957	European	4	5e-07
Oxidative stress injury biomarkers
Cell metabolism
Glutathione S-transferase A1	prot-a-1283	2018	3301	10534735	29875488	European	2	5e-08
Catalase	prot-a-367	2018	3301	10534735	29875488	European	1	5e-08
Glutathione peroxidase 7	prot-a-1265	2019	3301	10534735	29875488	European	1	5e-08
Metal metabolism
Zinc	ieu-a-1079	2013	2603	2543610	23720494	European	2	5e-08
Lipid metabolism
Monounsaturated fatty acids	met-d-MUFA	2020	114999	12321875	NA	European	66	5e-08
Polyunsaturated fatty acids	met-d-PUFA	2020	114999	12321875	NA	European	66	5e-08
Glucose metabolism
Lactate	met-d-Lactate	2020	114802	12321875	NA	European	12	5e-08
Purine metabolism
Urate	ukb-d-30880_raw	2018	NA	13585994	NA	European	240	5e-08
Hypoxanthine	met-a-361	2014	7287	2545756	24816252	European	1	5e-08
Tryptophan metabolism
Kynurenine--oxoglutarate transaminase 3	prot-a-378	2018	3301	10534735	29875488	European	2	5e-08
Kynurenine	met-a-375	2014	7816	2545666	24816252	European	4	5e-08
Vitamin metabolism
Vitamin E	ukb-b-6888	2018	64979	9851867	NA	European	1	NA
Vitamin C	ukb-b-19390	2019	64979	9851867	NA	European	1	NA
Retinol	ukb-b-17406	2018	64979	9851867	NA	European	NA	NA
Gamma-tocopherol	met-a-571	2014	6226	2544979	24816252	European	1	NA
Circulating metabolism
Albumin	met-d-Albumin	2020	115060	12321875	NA	European	29	5e-08
Total bilirubin	ukb-d-30840_raw	2018	NA	13585986	NA	European	89	5e-08

## Sheet: sTable4
Table S4: MR results of oxidative stress on risk of epilepsy using wald ratio or inverse variance weighted, MR egger, simple mode, weighted median and weighted mode.
				Inverse variance weighted				MR Egger				Simple mode				Weighted median				Weighted mode
Exposure	Exposure ID	Outcome	N SNP	OR	LCI	UCI	P value	OR	LCI	UCI	P value	OR	LCI	UCI	P value	OR	LCI	UCI	P value	OR	LCI	UCI	P value
Alb	met-d-Albumin	all	12	0.861373	0.625502	1.09724	0.214964	1.43695	0.831846	2.48223	0.222811	1.04422	0.782216	1.39397	0.77457	0.963523	0.790258	1.17478	0.713323	1.0557	0.839576	1.32747	0.651811
Alb	met-d-Albumin	focal	12	0.896469	0.666947	1.12599	0.350666	1.50725	0.892261	2.54613	0.156078	1.09502	0.785823	1.52588	0.602483	1.09328	0.881499	1.35594	0.416899	1.12688	0.879243	1.44426	0.365686
Alb	met-d-Albumin	generalized	12	0.742316	0.44993	1.0347	0.0457703	1.12902	0.537229	2.3727	0.75537	0.774222	0.423156	1.41655	0.424063	0.801138	0.577298	1.11177	0.184762	0.843348	0.533172	1.33397	0.481665
Alb	met-d-Albumin	focal_HS	12	0.983871	0.949785	1.01796	0.349807	1.00408	0.916192	1.10039	0.93235	0.977185	0.918771	1.03931	0.478368	0.977779	0.942647	1.01422	0.228699	0.976079	0.927938	1.02672	0.36828
Alb	met-d-Albumin	focal_NHS	12	1.01229	0.936947	1.08763	0.750701	1.18111	0.990329	1.40864	0.0937555	1.06088	0.948387	1.18672	0.323602	1.06395	0.995682	1.13691	0.0669342	1.07912	0.993798	1.17176	0.0973511
Alb	met-d-Albumin	focal_N	12	0.980521	0.934091	1.02695	0.406324	1.05035	0.931427	1.18446	0.441593	0.99594	0.892798	1.111	0.943171	0.994185	0.932032	1.06048	0.859449	0.99594	0.897495	1.10518	0.940311
Alb	met-d-Albumin	GTCS	12	1.00097	0.985293	1.01664	0.903831	0.996954	0.957349	1.0382	0.88568	0.993237	0.962082	1.0254	0.684456	0.998007	0.97817	1.01825	0.845548	0.99187	0.962657	1.02197	0.603179
GPX	prot-a-1265	all	1	1.02315	0.989899	1.0564	0.177336	NA	NA	NA	NA	NA	NA	NA	NA	NA	NA	NA	NA	NA	NA	NA	NA
GPX	prot-a-1265	focal	1	1.00676	0.967932	1.04558	0.733857	NA	NA	NA	NA	NA	NA	NA	NA	NA	NA	NA	NA	NA	NA	NA	NA
GPX	prot-a-1265	generalized	1	1.04787	0.990446	1.10529	0.110489	NA	NA	NA	NA	NA	NA	NA	NA	NA	NA	NA	NA	NA	NA	NA	NA
GPX	prot-a-1265	focal_HS	1	0.99883	0.992186	1.00547	0.729754	NA	NA	NA	NA	NA	NA	NA	NA	NA	NA	NA	NA	NA	NA	NA	NA
GPX	prot-a-1265	focal_NHS	1	0.994094	0.982162	1.00603	0.330551	NA	NA	NA	NA	NA	NA	NA	NA	NA	NA	NA	NA	NA	NA	NA	NA
GPX	prot-a-1265	focal_N	1	1.0098	0.998	1.02159	0.105277	NA	NA	NA	NA	NA	NA	NA	NA	NA	NA	NA	NA	NA	NA	NA	NA
GPX	prot-a-1265	GTCS	1	1.00342	0.999434	1.0074	0.0932091	NA	NA	NA	NA	NA	NA	NA	NA	NA	NA	NA	NA	NA	NA	NA	NA
GST	prot-a-1283	all	1	1.01271	0.97794	1.04748	0.476465	NA	NA	NA	NA	NA	NA	NA	NA	NA	NA	NA	NA	NA	NA	NA	NA
GST	prot-a-1283	focal	1	0.996162	0.955636	1.03669	0.852445	NA	NA	NA	NA	NA	NA	NA	NA	NA	NA	NA	NA	NA	NA	NA	NA
GST	prot-a-1283	generalized	1	1.06735	1.00776	1.12693	0.0320333	NA	NA	NA	NA	NA	NA	NA	NA	NA	NA	NA	NA	NA	NA	NA	NA
GST	prot-a-1283	focal_HS	1	1.00534	0.998509	1.01217	0.126523	NA	NA	NA	NA	NA	NA	NA	NA	NA	NA	NA	NA	NA	NA	NA	NA
GST	prot-a-1283	focal_NHS	1	1.00053	0.98824	1.01283	0.932313	NA	NA	NA	NA	NA	NA	NA	NA	NA	NA	NA	NA	NA	NA	NA	NA
GST	prot-a-1283	focal_N	1	1.00176	0.989608	1.01391	0.776969	NA	NA	NA	NA	NA	NA	NA	NA	NA	NA	NA	NA	NA	NA	NA	NA
GST	prot-a-1283	GTCS	1	1.00059	0.996492	1.00469	0.777365	NA	NA	NA	NA	NA	NA	NA	NA	NA	NA	NA	NA	NA	NA	NA	NA
Hxa	met-a-361	all	1	0.752721	0.0443772	1.46107	0.431867	NA	NA	NA	NA	NA	NA	NA	NA	NA	NA	NA	NA	NA	NA	NA	NA
Hxa	met-a-361	focal	1	0.646107	-0.177868	1.47008	0.298805	NA	NA	NA	NA	NA	NA	NA	NA	NA	NA	NA	NA	NA	NA	NA	NA
Hxa	met-a-361	generalized	1	1.72043	0.493848	2.94701	0.385942	NA	NA	NA	NA	NA	NA	NA	NA	NA	NA	NA	NA	NA	NA	NA	NA
Hxa	met-a-361	focal_HS	1	1.071	0.928366	1.21363	0.345918	NA	NA	NA	NA	NA	NA	NA	NA	NA	NA	NA	NA	NA	NA	NA	NA
Hxa	met-a-361	focal_NHS	1	0.909509	0.653506	1.16551	0.467725	NA	NA	NA	NA	NA	NA	NA	NA	NA	NA	NA	NA	NA	NA	NA	NA
Hxa	met-a-361	focal_N	1	0.79211	0.53813	1.04609	0.0720956	NA	NA	NA	NA	NA	NA	NA	NA	NA	NA	NA	NA	NA	NA	NA	NA
Hxa	met-a-361	GTCS	1	1.08042	0.994804	1.16604	0.0765999	NA	NA	NA	NA	NA	NA	NA	NA	NA	NA	NA	NA	NA	NA	NA	NA
kyn	met-a-375	all	3	1.68511	1.06388	2.30634	0.0996816	4.52038	1.13491	18.0049	0.278351	1.95991	0.921114	4.17023	0.222803	1.96852	1.13843	3.40389	0.0153498	1.99574	1.10165	3.61546	0.150269
kyn	met-a-375	focal	3	1.94995	1.37268	2.52721	0.0233657	5.03087	1.00249	25.2468	0.299946	1.8876	0.797377	4.46843	0.285323	2.07587	1.10357	3.90482	0.0234695	2.21737	1.14823	4.28201	0.141106
kyn	met-a-375	generalized	3	2.01233	0.892409	3.13225	0.221009	3.89896	0.0559642	271.636	0.642807	2.56046	0.70138	9.34725	0.290681	2.20509	0.822257	5.9135	0.116145	2.26478	0.750421	6.83513	0.283986
kyn	met-a-375	focal_HS	3	1.01149	0.849908	1.17307	0.889789	1.18707	0.685974	2.05421	0.649955	1.07169	0.930447	1.23438	0.438263	1.03964	0.934825	1.15621	0.473375	1.04804	0.934673	1.17516	0.506085
kyn	met-a-375	focal_NHS	3	1.27606	1.0996	1.45251	0.00677462	1.00812	0.613347	1.65699	0.979693	1.24673	0.970236	1.60202	0.226885	1.24136	1.03025	1.49572	0.0230033	1.23057	1.00321	1.50944	0.184764
kyn	met-a-375	focal_N	3	1.08405	0.909252	1.25884	0.36551	1.13102	0.685414	1.86633	0.714162	1.16906	0.904548	1.51092	0.355055	1.09502	0.906353	1.32297	0.34677	1.13843	0.908104	1.42716	0.377743
kyn	met-a-375	GTCS	3	1.01082	0.951829	1.06982	0.720618	0.923943	0.782495	1.09096	0.522028	1.05917	0.947276	1.18428	0.419151	1.01496	0.952727	1.08126	0.645567	0.978626	0.907602	1.05521	0.630669
LAC	met-d-Lactate	all	4	0.994147	0.761379	1.22692	0.96058	1.64156	0.550158	4.89805	0.467952	0.809424	0.495522	1.32217	0.460409	1.00564	0.757	1.33594	0.969049	1.20021	0.855624	1.68357	0.368121
LAC	met-d-Lactate	focal	4	1.03703	0.76474	1.30932	0.79352	1.6329	0.453958	5.8736	0.53109	1.03824	0.682444	1.57953	0.872014	1.0568	0.772601	1.44555	0.729573	1.10808	0.755386	1.62545	0.635917
LAC	met-d-Lactate	generalized	4	1.05986	0.262275	1.85745	0.886395	4.12412	0.0646031	263.274	0.572827	1.5213	0.464737	4.97995	0.537883	1.66924	0.927107	3.00542	0.0876853	1.68774	0.984582	2.89306	0.153104
LAC	met-d-Lactate	focal_HS	5	1.00712	0.965109	1.04914	0.740548	1.05066	0.849719	1.29911	0.679195	1.02646	0.946735	1.1129	0.561076	1.02406	0.970557	1.08052	0.385135	1.03338	0.96244	1.10956	0.416659
LAC	met-d-Lactate	focal_NHS	5	1.00771	0.920168	1.09525	0.863514	1.08754	0.657972	1.79757	0.764935	0.932495	0.783735	1.10949	0.474652	1.01639	0.924526	1.11738	0.736608	1.07386	0.932902	1.23612	0.377094
LAC	met-d-Lactate	focal_N	5	0.983685	0.909011	1.05836	0.665922	1.01828	0.698431	1.4846	0.930921	1.02319	0.902741	1.1597	0.737936	1.0025	0.916793	1.09621	0.95641	1.02116	0.912162	1.14319	0.734529
LAC	met-d-Lactate	GTCS	5	1.01223	0.987041	1.03742	0.34419	1.01017	0.889529	1.14716	0.886019	1.02484	0.982241	1.06929	0.320588	1.02386	0.992359	1.05636	0.139169	1.0259	0.983901	1.06969	0.29671
MUFA	met-d-MUFA	all	33	0.995749	0.935248	1.05625	0.890223	1.03181	0.934932	1.13873	0.538133	1.03157	0.910347	1.16893	0.62937	0.976483	0.905213	1.05336	0.53824	1.00165	0.927708	1.08148	0.966692
MUFA	met-d-MUFA	focal	33	1.00833	0.94743	1.06922	0.789581	1.05698	0.957384	1.16694	0.28088	1.05298	0.918514	1.20714	0.464308	1.02931	0.949504	1.11583	0.482917	1.02754	0.945198	1.11706	0.528345
MUFA	met-d-MUFA	generalized	34	0.973938	0.846849	1.10103	0.683813	1.04778	0.852286	1.28811	0.660766	0.910033	0.700135	1.18286	0.485938	0.977594	0.84993	1.12443	0.750945	0.976225	0.85545	1.11405	0.723287
MUFA	met-d-MUFA	focal_HS	34	1.00736	0.997098	1.01762	0.161303	1.0064	0.989589	1.02349	0.463476	1.00057	0.977171	1.02453	0.962521	1.00772	0.992814	1.02285	0.311779	1.00678	0.991619	1.02218	0.388923
MUFA	met-d-MUFA	focal_NHS	34	1.00234	0.983497	1.02119	0.807761	0.997955	0.967572	1.02929	0.897551	0.996903	0.952368	1.04352	0.894985	1.0065	0.978593	1.03519	0.651688	1.00544	0.976469	1.03526	0.718546
MUFA	met-d-MUFA	focal_N	34	0.988176	0.969955	1.0064	0.200743	0.993292	0.964441	1.02301	0.657519	0.987087	0.954321	1.02098	0.455842	0.993004	0.968072	1.01858	0.588381	0.991938	0.96857	1.01587	0.510387
MUFA	met-d-MUFA	GTCS	34	0.999263	0.991851	1.00667	0.84533	1.00093	0.98885	1.01317	0.88112	0.997058	0.980082	1.01433	0.73875	0.999716	0.990364	1.00916	0.952779	1.00005	0.990653	1.00955	0.991024
PUFA	met-d-PUFA	all	27	1.0267	0.975202	1.0782	0.315913	1.02949	0.927773	1.14237	0.588801	1.01646	0.913312	1.13125	0.767304	0.995262	0.926968	1.06859	0.895827	1.01296	0.932308	1.10059	0.763418
PUFA	met-d-PUFA	focal	27	1.02312	0.959081	1.08716	0.484177	1.03407	0.908522	1.17697	0.616394	1.0149	0.902007	1.14192	0.807765	1.02571	0.943651	1.11491	0.550663	1.0149	0.937517	1.09867	0.717713
PUFA	met-d-PUFA	generalized	27	1.05859	0.962038	1.15514	0.247748	1.12762	0.930541	1.36643	0.231818	1.11417	0.892515	1.39087	0.348253	1.04436	0.9118	1.19618	0.530855	1.00842	0.858859	1.18403	0.919244
PUFA	met-d-PUFA	focal_HS	28	0.999743	0.988935	1.01055	0.962856	1.02407	1.00427	1.04427	0.0245239	1.00521	0.98525	1.02557	0.61585	1.00681	0.993306	1.02049	0.324674	1.00673	0.992943	1.0207	0.348986
PUFA	met-d-PUFA	focal_NHS	28	1.00554	0.98501	1.02607	0.59792	0.981622	0.94367	1.0211	0.36499	1.00734	0.966586	1.04981	0.731246	1.00898	0.983374	1.03526	0.495382	1.00734	0.978156	1.03739	0.629828
PUFA	met-d-PUFA	focal_N	28	0.997467	0.979691	1.01524	0.779731	1.00118	0.967013	1.03656	0.947354	1.02129	0.983147	1.06091	0.287597	0.997988	0.973757	1.02282	0.87241	0.997308	0.970866	1.02447	0.845596
PUFA	met-d-PUFA	GTCS	28	1.00336	0.997359	1.00935	0.273574	1.00381	0.992129	1.01564	0.529522	1.00768	0.992664	1.02293	0.326643	1.00424	0.995489	1.01306	0.343545	1.00575	0.995625	1.01597	0.276607
Tb	ukb-d-30840_raw	all	40	0.998651	0.993314	1.00399	0.620201	0.998391	0.992717	1.0041	0.583045	0.997338	0.94395	1.05374	0.924816	0.998964	0.994644	1.0033	0.63918	0.998937	0.994721	1.00317	0.624917
Tb	ukb-d-30840_raw	focal	40	0.997995	0.992631	1.00336	0.463226	0.997823	0.992121	1.00356	0.460562	0.991916	0.935767	1.05144	0.786292	0.998339	0.993609	1.00309	0.492668	0.998073	0.993216	1.00295	0.442848
Tb	ukb-d-30840_raw	generalized	40	1.00034	0.992118	1.00856	0.93585	0.999585	0.990873	1.00837	0.92652	0.973499	0.880931	1.07579	0.601267	1.00032	0.992754	1.00794	0.934597	0.99936	0.991184	1.0076	0.879465
Tb	ukb-d-30840_raw	focal_HS	40	1.00092	0.999945	1.00189	0.0645157	1.00099	0.999958	1.00203	0.0678174	0.995529	0.982872	1.00835	0.496498	1.00095	1.0001	1.00181	0.0289051	1.00105	1.00008	1.00202	0.0401315
Tb	ukb-d-30840_raw	focal_NHS	40	0.998229	0.996725	0.999733	0.0209038	0.998326	0.996725	0.99993	0.0477271	1.00317	0.983203	1.02355	0.759162	0.998268	0.99681	0.999728	0.0200737	0.998054	0.99644	0.99967	0.0234116
Tb	ukb-d-30840_raw	focal_N	40	0.999939	0.998454	1.00142	0.93602	0.999718	0.998153	1.00129	0.726638	0.999774	0.981595	1.01829	0.980861	0.999804	0.998279	1.00133	0.800926	0.999774	0.99823	1.00132	0.775906
Tb	ukb-d-30840_raw	GTCS	40	1.00006	0.999543	1.00058	0.812388	0.999995	0.999444	1.00055	0.986545	1.0003	0.993483	1.00717	0.931005	1.00002	0.999495	1.00055	0.933484	1.00001	0.999495	1.00053	0.964185
Toc	met-a-571	all	1	0.697264	0.0773013	1.31723	0.254287	NA	NA	NA	NA	NA	NA	NA	NA	NA	NA	NA	NA	NA	NA	NA	NA
Toc	met-a-571	focal	1	0.665844	-0.0568501	1.38854	0.270027	NA	NA	NA	NA	NA	NA	NA	NA	NA	NA	NA	NA	NA	NA	NA	NA
Toc	met-a-571	generalized	1	1.04211	-0.0217046	2.10593	0.939419	NA	NA	NA	NA	NA	NA	NA	NA	NA	NA	NA	NA	NA	NA	NA	NA
Toc	met-a-571	focal_HS	1	0.927102	0.804283	1.04992	0.227076	NA	NA	NA	NA	NA	NA	NA	NA	NA	NA	NA	NA	NA	NA	NA	NA
Toc	met-a-571	focal_NHS	1	0.828326	0.60787	1.04878	0.0940251	NA	NA	NA	NA	NA	NA	NA	NA	NA	NA	NA	NA	NA	NA	NA	NA
Toc	met-a-571	focal_N	1	1.02098	0.802884	1.23908	0.851972	NA	NA	NA	NA	NA	NA	NA	NA	NA	NA	NA	NA	NA	NA	NA	NA
Toc	met-a-571	GTCS	1	0.981086	0.907526	1.05465	0.610913	NA	NA	NA	NA	NA	NA	NA	NA	NA	NA	NA	NA	NA	NA	NA	NA
UA	ukb-d-30880_raw	all	119	1.00006	0.999087	1.00103	0.90799	1.00049	0.99883	1.00216	0.561402	1.00054	0.997133	1.00396	0.757043	1.00073	0.999375	1.00208	0.291721	1.00054	0.999415	1.00167	0.348845
UA	ukb-d-30880_raw	focal	120	0.999889	0.998771	1.00101	0.846088	0.999881	0.997958	1.00181	0.90339	0.99819	0.99433	1.00206	0.361244	1.00025	0.998706	1.00179	0.754885	1.00001	0.998647	1.00137	0.989374
UA	ukb-d-30880_raw	generalized	120	1.00111	0.999648	1.00258	0.13652	1.00272	1.00018	1.00527	0.0382941	1.00143	0.996373	1.00651	0.581399	1.00212	0.999846	1.0044	0.0677079	1.00161	0.999637	1.00359	0.112441
UA	ukb-d-30880_raw	focal_HS	123	0.999923	0.999755	1.00009	0.36566	1.00004	0.99975	1.00033	0.781273	1.00026	0.999693	1.00082	0.373588	1.00008	0.999826	1.00033	0.538175	1.00007	0.999824	1.00031	0.584671
UA	ukb-d-30880_raw	focal_NHS	125	1.00002	0.999716	1.00032	0.91385	1.00007	0.999544	1.00059	0.798553	0.999981	0.998981	1.00098	0.971067	1.00017	0.999718	1.00063	0.457048	1.00002	0.999594	1.00044	0.928828
UA	ukb-d-30880_raw	focal_N	125	1.00004	0.999749	1.00034	0.777185	0.999964	0.999452	1.00048	0.891425	0.999998	0.99902	1.00098	0.997075	1.00005	0.999575	1.00053	0.834513	0.999998	0.999588	1.00041	0.993017
UA	ukb-d-30880_raw	GTCS	124	1.00002	0.999927	1.00011	0.6744	1.00006	0.999902	1.00023	0.436635	1.00022	0.999863	1.00058	0.227693	1.00005	0.999887	1.00021	0.553146	1.00005	0.999897	1.0002	0.542531
Zinc	ieu-a-1079	all	1	0.996486	0.91531	1.07766	0.932261	NA	NA	NA	NA	NA	NA	NA	NA	NA	NA	NA	NA	NA	NA	NA	NA
Zinc	ieu-a-1079	focal	1	0.981526	0.887088	1.07596	0.698756	NA	NA	NA	NA	NA	NA	NA	NA	NA	NA	NA	NA	NA	NA	NA	NA
Zinc	ieu-a-1079	generalized	1	1.01899	0.878816	1.15916	0.792551	NA	NA	NA	NA	NA	NA	NA	NA	NA	NA	NA	NA	NA	NA	NA	NA
Zinc	ieu-a-1079	focal_HS	2	1.012	1.00131	1.02269	0.0287667	NA	NA	NA	NA	NA	NA	NA	NA	NA	NA	NA	NA	NA	NA	NA	NA
Zinc	ieu-a-1079	focal_NHS	2	1.00355	0.986216	1.02089	0.68836	NA	NA	NA	NA	NA	NA	NA	NA	NA	NA	NA	NA	NA	NA	NA	NA
Zinc	ieu-a-1079	focal_N	2	1.01236	0.989599	1.03513	0.290071	NA	NA	NA	NA	NA	NA	NA	NA	NA	NA	NA	NA	NA	NA	NA	NA
Zinc	ieu-a-1079	GTCS	2	0.99932	0.99353	1.00511	0.817953	NA	NA	NA	NA	NA	NA	NA	NA	NA	NA	NA	NA	NA	NA	NA	NA

## Sheet: sTable5
Table S5: Pleiotropy analysis of MR of epilepsy on risk of oxidative stress
Exposure	Exposure ID	Outcome	Egger intercept	SE	P value
all	ieu-b-8	GST	-0.0209046	0.0679239	0.809927
all	ieu-b-8	CAT	-0.0267493	0.0756083	0.78352
all	ieu-b-8	GPX	0.0155208	0.0679239	0.856986
all	ieu-b-8	UA	0.135922	0.440131	0.809313
all	ieu-b-8	Asc	-0.0242597	0.0146469	0.345797
all	ieu-b-8	Ret	-0.0255105	0.0354171	0.602614
all	ieu-b-8	Alb	-0.0159279	0.0110476	0.386059
all	ieu-b-8	Tb	0.0673558	0.0278134	0.249303
all	ieu-b-8	Vc	-0.0242597	0.0146469	0.345797
all	ieu-b-8	Ve	-0.0179927	0.0146289	0.434585
all	ieu-b-8	MUFA	-0.0260255	0.0109288	0.253099
all	ieu-b-8	PUFA	-0.0216112	0.01077	0.294328
all	ieu-b-8	LAC	0.00367512	0.0110564	0.795703
all	ieu-b-8	KOT3	-0.039552	0.0730376	0.684035
generalized	ieu-b-9	GST	0.0635408	0.073467	0.40956
generalized	ieu-b-9	CAT	0.0616163	0.073467	0.423356
generalized	ieu-b-9	GPX	-0.091249	0.073467	0.245612
generalized	ieu-b-9	Toc	0.0412806	0.0244763	0.142663
generalized	ieu-b-9	UA	-0.977194	0.530607	0.0986523
generalized	ieu-b-9	Zinc	0.106741	0.170774	0.559357
generalized	ieu-b-9	Asc	-0.00809796	0.0163229	0.631706
generalized	ieu-b-9	Ret	0.00373242	0.0223461	0.871041
generalized	ieu-b-9	Alb	-0.00359961	0.0139784	0.802575
generalized	ieu-b-9	Tb	-0.0668959	0.0375009	0.108117
generalized	ieu-b-9	Vc	-0.00809796	0.0163229	0.631706
generalized	ieu-b-9	Ve	-0.0129958	0.0163025	0.445875
generalized	ieu-b-9	MUFA	-0.0148794	0.0163503	0.386524
generalized	ieu-b-9	PUFA	-0.0106572	0.0120277	0.398647
generalized	ieu-b-9	LAC	0.0214612	0.0164443	0.224243
generalized	ieu-b-9	Hxa	-0.00372178	0.0156084	0.819469
generalized	ieu-b-9	KOT3	0.0452743	0.0938281	0.640953
generalized	ieu-b-9	kyn	-0.0117669	0.00894973	0.2366
GTCS	ieu-b-16	GST	-0.0275689	0.066912	0.720289
GTCS	ieu-b-16	CAT	8.5384e-05	0.0944258	0.999361
GTCS	ieu-b-16	GPX	0.0215985	0.088217	0.829414
GTCS	ieu-b-16	UA	0.504105	0.447723	0.377141
GTCS	ieu-b-16	Asc	-0.0341059	0.0259685	0.319506
GTCS	ieu-b-16	Ret	-0.0221111	0.0151462	0.281757
GTCS	ieu-b-16	Alb	0.00235125	0.011236	0.853624
GTCS	ieu-b-16	Tb	0.021874	0.0282922	0.520307
GTCS	ieu-b-16	Vc	-0.0341059	0.0259685	0.319506
GTCS	ieu-b-16	Ve	-0.016802	0.0174361	0.436904
GTCS	ieu-b-16	MUFA	-0.0164579	0.0111124	0.276767
GTCS	ieu-b-16	PUFA	-0.016167	0.0109532	0.27794
GTCS	ieu-b-16	LAC	0.0130325	0.0163751	0.509563
GTCS	ieu-b-16	KOT3	-0.0348412	0.066912	0.654484

## Sheet: sTable6
Table S6: Heterogeneity analysis of MR of epilepsy on risk of oxidative stress
			Inverse variance weighted			MR Egger
Exposure	Exposure ID	Outcome	Q	Q_df	Q_pval	Q	Q_df	Q_pval
all	ieu-b-8	GST	0.993003	2	0.608656	0.898283	1	0.343242
all	ieu-b-8	CAT	1.40113	2	0.496305	1.24527	1	0.264459
all	ieu-b-8	GPX	0.172835	2	0.917211	0.120622	1	0.728361
all	ieu-b-8	UA	0.129497	2	0.937303	0.0341256	1	0.85344
all	ieu-b-8	Asc	3.06764	2	0.21571	0.324311	1	0.569029
all	ieu-b-8	Ret	8.63765	2	0.0133156	5.6871	1	0.01709
all	ieu-b-8	Alb	2.13339	2	0.344144	0.0547593	1	0.814979
all	ieu-b-8	Tb	6.01339	2	0.0494547	0.148743	1	0.69974
all	ieu-b-8	Vc	3.06764	2	0.21571	0.324311	1	0.569029
all	ieu-b-8	Ve	1.54362	2	0.462177	0.030851	1	0.860573
all	ieu-b-8	MUFA	6.63464	2	0.0362499	0.963751	1	0.326244
all	ieu-b-8	PUFA	4.07006	2	0.130676	0.0435863	1	0.834625
all	ieu-b-8	LAC	0.519815	2	0.771123	0.409327	1	0.522311
all	ieu-b-8	KOT3	1.5028	2	0.471706	1.16203	1	0.281045
generalized	ieu-b-9	GST	6.21083	10	0.79725	5.46279	9	0.792245
generalized	ieu-b-9	CAT	8.48398	10	0.581672	7.78057	9	0.556402
generalized	ieu-b-9	GPX	5.93837	10	0.820414	4.39571	9	0.883494
generalized	ieu-b-9	Toc	7.32544	7	0.395799	4.48098	6	0.611878
generalized	ieu-b-9	UA	14.561	10	0.148906	10.5756	9	0.305927
generalized	ieu-b-9	Zinc	4.07878	6	0.666016	3.6881	5	0.595135
generalized	ieu-b-9	Asc	5.28721	10	0.871185	5.04109	9	0.830712
generalized	ieu-b-9	Ret	16.4728	10	0.0868738	16.4219	9	0.0585768
generalized	ieu-b-9	Alb	11.6361	10	0.310149	11.551	9	0.239821
generalized	ieu-b-9	Tb	17.905	10	0.056588	13.228	9	0.152559
generalized	ieu-b-9	Vc	5.28721	10	0.871185	5.04109	9	0.830712
generalized	ieu-b-9	Ve	5.96315	10	0.81835	5.32768	9	0.80486
generalized	ieu-b-9	MUFA	17.6444	10	0.0612673	16.1576	9	0.0636633
generalized	ieu-b-9	PUFA	8.21833	10	0.60752	7.43325	9	0.592107
generalized	ieu-b-9	LAC	18.9779	10	0.0405447	15.9579	9	0.0677669
generalized	ieu-b-9	Hxa	12.0421	7	0.0991815	11.9291	6	0.0635693
generalized	ieu-b-9	KOT3	15.063	10	0.12978	14.6832	9	0.100014
generalized	ieu-b-9	kyn	8.99534	7	0.25299	6.98338	6	0.322387
GTCS	ieu-b-16	GST	1.48571	3	0.685572	1.31595	2	0.517899
GTCS	ieu-b-16	CAT	3.98294	3	0.263312	3.98294	2	0.136495
GTCS	ieu-b-16	GPX	3.58057	3	0.310462	3.47638	2	0.175839
GTCS	ieu-b-16	UA	3.26044	3	0.353187	1.99271	2	0.369222
GTCS	ieu-b-16	Asc	11.2487	3	0.0104543	6.03974	2	0.0488076
GTCS	ieu-b-16	Ret	2.86582	3	0.412779	0.734672	2	0.692577
GTCS	ieu-b-16	Alb	0.90801	3	0.823494	0.86422	2	0.649138
GTCS	ieu-b-16	Tb	1.41372	3	0.702322	0.815963	2	0.664991
GTCS	ieu-b-16	Vc	11.2487	3	0.0104543	6.03974	2	0.0488076
GTCS	ieu-b-16	Ve	3.99755	3	0.261728	2.73002	2	0.255378
GTCS	ieu-b-16	MUFA	3.69434	3	0.296418	1.50088	2	0.472158
GTCS	ieu-b-16	PUFA	2.34083	3	0.504744	0.162235	2	0.922086
GTCS	ieu-b-16	LAC	5.58357	3	0.133725	4.24056	2	0.119998
GTCS	ieu-b-16	KOT3	1.74539	3	0.626891	1.47425	2	0.478487

## Sheet: sTable7
Table S7: MR results of epilepsy on risk of oxidative stress using wald ratio or inverse variance weighted, MR egger, simple mode, weighted median and weighted mode.
				Inverse variance weighted				MR Egger				Simple mode				Weighted median				Weighted mode
Exposure	Exposure ID	Outcome	N SNP	OR	LCI	UCI	P value	OR	LCI	UCI	P value	OR	LCI	UCI	P value	OR	LCI	UCI	P value	OR	LCI	UCI	P value
all	ieu-b-8	Toc	2	0.890651	0.720952	1.06035	0.181056	NA	NA	NA	NA	NA	NA	NA	NA	NA	NA	NA	NA	NA	NA	NA	NA
all	ieu-b-8	Zinc	2	0.799774	-0.0569876	1.65654	0.609262	NA	NA	NA	NA	NA	NA	NA	NA	NA	NA	NA	NA	NA	NA	NA	NA
all	ieu-b-8	Hxa	2	0.940284	0.854731	1.02584	0.158361	NA	NA	NA	NA	NA	NA	NA	NA	NA	NA	NA	NA	NA	NA	NA	NA
all	ieu-b-8	kyn	2	1.01324	0.940983	1.0855	0.721218	NA	NA	NA	NA	NA	NA	NA	NA	NA	NA	NA	NA	NA	NA	NA	NA
all	ieu-b-8	GST	3	1.1104	0.504258	1.71653	0.734903	1.57531	0.221896	11.1837	0.765549	1.0761	0.454934	12.1307	0.882752	1.05334	0.518624	2.13934	0.885706	0.941722	0.422341	2.09982	0.896777
all	ieu-b-8	CAT	3	1.65077	1.04525	2.2563	0.104704	2.58352	0.363911	18.3413	0.601326	1.54743	0.62416	4.36827	0.44543	1.51974	0.731546	3.15717	0.26186	1.34923	0.579504	3.14136	0.559105
all	ieu-b-8	GPX	3	0.80159	0.195451	1.40773	0.474526	0.618274	0.0870891	4.38933	0.753236	0.859305	0.372595	9.34842	0.756108	0.848857	0.432082	1.66764	0.634344	0.868158	0.37769	1.99555	0.770839
all	ieu-b-8	UA	3	2.81524	-1.1538	6.78428	0.60926	0.290903	0.0409762	2.06522	0.897779	4.66781	0.0270277	8.22592	0.617097	3.53411	0.0446387	279.801	0.57138	4.28676	0.013358	1375.68	0.670035
all	ieu-b-8	Asc	3	0.966158	0.802006	1.13031	0.681017	1.44893	0.204094	10.2864	0.38215	0.915897	0.735082	4.02612	0.515639	0.954993	0.805392	1.13238	0.596268	0.937811	0.767137	1.14646	0.594985
all	ieu-b-8	Ret	3	0.902215	0.622951	1.18148	0.470162	1.38165	0.194617	9.80878	0.691413	0.832604	0.593592	4.37123	0.399812	0.928656	0.774335	1.11373	0.424715	1.00712	0.838774	1.20925	0.946329
all	ieu-b-8	Alb	3	0.950012	0.846963	1.05306	0.329388	1.23947	0.17459	8.79941	0.463485	0.995902	0.858284	10.4701	0.961756	0.979138	0.863882	1.10977	0.741434	0.990715	0.861262	1.13963	0.908063
all	ieu-b-8	Tb	3	1.04244	0.607543	1.47734	0.8514	0.338497	0.0476802	2.4031	0.266414	0.851163	0.553646	3.75505	0.539127	0.917977	0.672805	1.25249	0.589296	0.873548	0.612547	1.24576	0.533164
all	ieu-b-8	Vc	3	0.966158	0.802006	1.13031	0.681017	1.44893	0.204094	10.2864	0.38215	0.915897	0.731161	4.09677	0.524515	0.954993	0.80279	1.13605	0.603134	0.937811	0.753798	1.16674	0.622708
all	ieu-b-8	Ve	3	0.973505	0.841124	1.10589	0.690953	1.31482	0.185204	9.33435	0.47565	1.02714	0.839816	8.0078	0.818758	1.00517	0.85745	1.17834	0.949288	1.02081	0.855822	1.21761	0.840134
all	ieu-b-8	MUFA	3	0.935709	0.755957	1.11546	0.468718	1.44518	0.203566	10.2598	0.302369	1.01064	0.871889	7.9137	0.901136	1.01031	0.891269	1.14526	0.872563	1.01064	0.896603	1.13919	0.878365
all	ieu-b-8	PUFA	3	0.935841	0.797092	1.07459	0.348913	1.34258	0.189114	9.53143	0.359418	0.996937	0.858887	9.61696	0.971485	0.970963	0.86005	1.09618	0.633973	0.987574	0.854116	1.14189	0.881484
all	ieu-b-8	LAC	3	1.03758	0.93772	1.13743	0.469045	0.975821	0.137453	6.92767	0.919074	1.05503	0.916717	7.12389	0.532847	1.04976	0.933473	1.18054	0.417528	1.06083	0.923774	1.21822	0.490828
all	ieu-b-8	KOT3	3	0.898734	0.293211	1.50426	0.729646	1.74284	0.245494	12.373	0.73704	0.746816	0.297941	6.73433	0.59703	0.785179	0.392996	1.56873	0.493419	0.71544	0.300556	1.70302	0.528186
focal	ieu-b-10	GST	1	0.839129	-0.122083	1.80034	0.720614	NA	NA	NA	NA	NA	NA	NA	NA	NA	NA	NA	NA	NA	NA	NA	NA
focal	ieu-b-10	CAT	1	1.233	0.271785	2.19421	0.669319	NA	NA	NA	NA	NA	NA	NA	NA	NA	NA	NA	NA	NA	NA	NA	NA
focal	ieu-b-10	GPX	1	0.896748	-0.0644638	1.85796	0.824141	NA	NA	NA	NA	NA	NA	NA	NA	NA	NA	NA	NA	NA	NA	NA	NA
focal	ieu-b-10	UA	1	5.21091	-1.14744	11.5693	0.610854	NA	NA	NA	NA	NA	NA	NA	NA	NA	NA	NA	NA	NA	NA	NA	NA
focal	ieu-b-10	Asc	1	0.936807	0.723461	1.15015	0.548702	NA	NA	NA	NA	NA	NA	NA	NA	NA	NA	NA	NA	NA	NA	NA	NA
focal	ieu-b-10	Ret	1	1.11157	0.895324	1.32781	0.337715	NA	NA	NA	NA	NA	NA	NA	NA	NA	NA	NA	NA	NA	NA	NA	NA
focal	ieu-b-10	Alb	1	0.973203	0.812999	1.13341	0.739654	NA	NA	NA	NA	NA	NA	NA	NA	NA	NA	NA	NA	NA	NA	NA	NA
focal	ieu-b-10	Tb	1	0.918953	0.51718	1.32073	0.680105	NA	NA	NA	NA	NA	NA	NA	NA	NA	NA	NA	NA	NA	NA	NA	NA
focal	ieu-b-10	Vc	1	0.936807	0.723461	1.15015	0.548702	NA	NA	NA	NA	NA	NA	NA	NA	NA	NA	NA	NA	NA	NA	NA	NA
focal	ieu-b-10	Ve	1	0.996051	0.782954	1.20915	0.970967	NA	NA	NA	NA	NA	NA	NA	NA	NA	NA	NA	NA	NA	NA	NA	NA
focal	ieu-b-10	MUFA	1	1.01389	0.855492	1.17228	0.864507	NA	NA	NA	NA	NA	NA	NA	NA	NA	NA	NA	NA	NA	NA	NA	NA
focal	ieu-b-10	PUFA	1	0.962915	0.80678	1.11905	0.635224	NA	NA	NA	NA	NA	NA	NA	NA	NA	NA	NA	NA	NA	NA	NA	NA
focal	ieu-b-10	LAC	1	1.07802	0.917677	1.23837	0.358435	NA	NA	NA	NA	NA	NA	NA	NA	NA	NA	NA	NA	NA	NA	NA	NA
focal	ieu-b-10	KOT3	1	0.665661	-0.295551	1.62687	0.406617	NA	NA	NA	NA	NA	NA	NA	NA	NA	NA	NA	NA	NA	NA	NA	NA
focal_HS	ieu-b-14	GST	1	0.704353	-4.30453	5.71323	0.890918	NA	NA	NA	NA	NA	NA	NA	NA	NA	NA	NA	NA	NA	NA	NA	NA
focal_HS	ieu-b-14	CAT	1	0.387049	-4.62183	5.39593	0.710318	NA	NA	NA	NA	NA	NA	NA	NA	NA	NA	NA	NA	NA	NA	NA	NA
focal_HS	ieu-b-14	GPX	1	3.62552	-1.38336	8.6344	0.614261	NA	NA	NA	NA	NA	NA	NA	NA	NA	NA	NA	NA	NA	NA	NA	NA
focal_HS	ieu-b-14	UA	1	0.539129	-32.0054	33.0837	0.97032	NA	NA	NA	NA	NA	NA	NA	NA	NA	NA	NA	NA	NA	NA	NA	NA
focal_HS	ieu-b-14	Asc	1	1.00832	-0.058019	2.07465	0.987854	NA	NA	NA	NA	NA	NA	NA	NA	NA	NA	NA	NA	NA	NA	NA	NA
focal_HS	ieu-b-14	Ret	1	0.928484	-0.152289	2.00926	0.892955	NA	NA	NA	NA	NA	NA	NA	NA	NA	NA	NA	NA	NA	NA	NA	NA
focal_HS	ieu-b-14	Alb	1	0.574108	-0.24085	1.38907	0.181994	NA	NA	NA	NA	NA	NA	NA	NA	NA	NA	NA	NA	NA	NA	NA	NA
focal_HS	ieu-b-14	Tb	1	9.8304	7.77327	11.8875	0.0294384	NA	NA	NA	NA	NA	NA	NA	NA	NA	NA	NA	NA	NA	NA	NA	NA
focal_HS	ieu-b-14	Vc	1	1.00832	-0.058019	2.07465	0.987854	NA	NA	NA	NA	NA	NA	NA	NA	NA	NA	NA	NA	NA	NA	NA	NA
focal_HS	ieu-b-14	Ve	1	1.20125	0.136415	2.26609	0.735733	NA	NA	NA	NA	NA	NA	NA	NA	NA	NA	NA	NA	NA	NA	NA	NA
focal_HS	ieu-b-14	MUFA	1	0.534922	-0.271994	1.34184	0.128595	NA	NA	NA	NA	NA	NA	NA	NA	NA	NA	NA	NA	NA	NA	NA	NA
focal_HS	ieu-b-14	PUFA	1	0.424587	-0.370279	1.21945	0.0346591	NA	NA	NA	NA	NA	NA	NA	NA	NA	NA	NA	NA	NA	NA	NA	NA
focal_HS	ieu-b-14	LAC	1	0.804029	-0.0108952	1.61895	0.599857	NA	NA	NA	NA	NA	NA	NA	NA	NA	NA	NA	NA	NA	NA	NA	NA
focal_HS	ieu-b-14	KOT3	1	25.2851	20.282	30.2883	0.205711	NA	NA	NA	NA	NA	NA	NA	NA	NA	NA	NA	NA	NA	NA	NA	NA
focal_N	ieu-b-11	GST	1	14.214	10.4832	17.9448	0.16319	NA	NA	NA	NA	NA	NA	NA	NA	NA	NA	NA	NA	NA	NA	NA	NA
focal_N	ieu-b-11	CAT	1	0.766882	-2.9639	4.49767	0.889101	NA	NA	NA	NA	NA	NA	NA	NA	NA	NA	NA	NA	NA	NA	NA	NA
focal_N	ieu-b-11	GPX	1	1.50608	-2.22471	5.23686	0.829659	NA	NA	NA	NA	NA	NA	NA	NA	NA	NA	NA	NA	NA	NA	NA	NA
focal_N	ieu-b-11	Toc	1	1.37507	0.602162	2.14799	0.419268	NA	NA	NA	NA	NA	NA	NA	NA	NA	NA	NA	NA	NA	NA	NA	NA
focal_N	ieu-b-11	UA	1	5.47212e+09	5.47212e+09	5.47212e+09	0.0750718	NA	NA	NA	NA	NA	NA	NA	NA	NA	NA	NA	NA	NA	NA	NA	NA
focal_N	ieu-b-11	Zinc	1	9.01797	5.00477	13.0312	0.282789	NA	NA	NA	NA	NA	NA	NA	NA	NA	NA	NA	NA	NA	NA	NA	NA
focal_N	ieu-b-11	Asc	1	1.0854	0.258668	1.91212	0.845961	NA	NA	NA	NA	NA	NA	NA	NA	NA	NA	NA	NA	NA	NA	NA	NA
focal_N	ieu-b-11	Ret	1	0.743674	-0.0940817	1.58143	0.48839	NA	NA	NA	NA	NA	NA	NA	NA	NA	NA	NA	NA	NA	NA	NA	NA
focal_N	ieu-b-11	Alb	1	0.811422	0.189306	1.43354	0.510306	NA	NA	NA	NA	NA	NA	NA	NA	NA	NA	NA	NA	NA	NA	NA	NA
focal_N	ieu-b-11	Tb	1	4.98302	3.42293	6.54311	0.0436203	NA	NA	NA	NA	NA	NA	NA	NA	NA	NA	NA	NA	NA	NA	NA	NA
focal_N	ieu-b-11	Vc	1	1.0854	0.258668	1.91212	0.845961	NA	NA	NA	NA	NA	NA	NA	NA	NA	NA	NA	NA	NA	NA	NA	NA
focal_N	ieu-b-11	Ve	1	0.731191	-0.0943288	1.55671	0.45728	NA	NA	NA	NA	NA	NA	NA	NA	NA	NA	NA	NA	NA	NA	NA	NA
focal_N	ieu-b-11	MUFA	1	1.08774	0.472251	1.70323	0.788838	NA	NA	NA	NA	NA	NA	NA	NA	NA	NA	NA	NA	NA	NA	NA	NA
focal_N	ieu-b-11	PUFA	1	0.916392	0.309967	1.52282	0.777794	NA	NA	NA	NA	NA	NA	NA	NA	NA	NA	NA	NA	NA	NA	NA	NA
focal_N	ieu-b-11	LAC	1	1.39194	0.769314	2.01456	0.297865	NA	NA	NA	NA	NA	NA	NA	NA	NA	NA	NA	NA	NA	NA	NA	NA
focal_N	ieu-b-11	Hxa	1	1.02301	0.666283	1.37974	0.900524	NA	NA	NA	NA	NA	NA	NA	NA	NA	NA	NA	NA	NA	NA	NA	NA
focal_N	ieu-b-11	KOT3	1	0.9483	-2.78249	4.67909	0.977751	NA	NA	NA	NA	NA	NA	NA	NA	NA	NA	NA	NA	NA	NA	NA	NA
focal_N	ieu-b-11	kyn	1	0.8273	0.574617	1.07998	0.141403	NA	NA	NA	NA	NA	NA	NA	NA	NA	NA	NA	NA	NA	NA	NA	NA
focal_NHS	ieu-b-15	GST	2	9.58706	6.99345	12.1807	0.0875983	NA	NA	NA	NA	NA	NA	NA	NA	NA	NA	NA	NA	NA	NA	NA	NA
focal_NHS	ieu-b-15	CAT	2	0.628771	-1.96484	3.22238	0.72586	NA	NA	NA	NA	NA	NA	NA	NA	NA	NA	NA	NA	NA	NA	NA	NA
focal_NHS	ieu-b-15	GPX	2	1.72202	-0.871583	4.31563	0.681274	NA	NA	NA	NA	NA	NA	NA	NA	NA	NA	NA	NA	NA	NA	NA	NA
focal_NHS	ieu-b-15	UA	2	1186131444048810	1186131444048800	1186131444048830	7.45939e-05	NA	NA	NA	NA	NA	NA	NA	NA	NA	NA	NA	NA	NA	NA	NA	NA
focal_NHS	ieu-b-15	Asc	2	0.972527	0.401458	1.5436	0.923829	NA	NA	NA	NA	NA	NA	NA	NA	NA	NA	NA	NA	NA	NA	NA	NA
focal_NHS	ieu-b-15	Ret	2	1.60915	0.459674	2.75862	0.417287	NA	NA	NA	NA	NA	NA	NA	NA	NA	NA	NA	NA	NA	NA	NA	NA
focal_NHS	ieu-b-15	Alb	2	1.0726	0.640654	1.50455	0.750461	NA	NA	NA	NA	NA	NA	NA	NA	NA	NA	NA	NA	NA	NA	NA	NA
focal_NHS	ieu-b-15	Tb	2	1.35726	-0.130879	2.84541	0.687442	NA	NA	NA	NA	NA	NA	NA	NA	NA	NA	NA	NA	NA	NA	NA	NA
focal_NHS	ieu-b-15	Vc	2	0.972527	0.401458	1.5436	0.923829	NA	NA	NA	NA	NA	NA	NA	NA	NA	NA	NA	NA	NA	NA	NA	NA
focal_NHS	ieu-b-15	Ve	2	1.05984	0.448437	1.67125	0.852193	NA	NA	NA	NA	NA	NA	NA	NA	NA	NA	NA	NA	NA	NA	NA	NA
focal_NHS	ieu-b-15	MUFA	2	0.987328	0.421031	1.55362	0.964793	NA	NA	NA	NA	NA	NA	NA	NA	NA	NA	NA	NA	NA	NA	NA	NA
focal_NHS	ieu-b-15	PUFA	2	1.00751	0.586322	1.42869	0.972234	NA	NA	NA	NA	NA	NA	NA	NA	NA	NA	NA	NA	NA	NA	NA	NA
focal_NHS	ieu-b-15	LAC	2	0.957099	0.524711	1.38949	0.842449	NA	NA	NA	NA	NA	NA	NA	NA	NA	NA	NA	NA	NA	NA	NA	NA
focal_NHS	ieu-b-15	KOT3	2	0.757967	-1.83564	3.35157	0.834122	NA	NA	NA	NA	NA	NA	NA	NA	NA	NA	NA	NA	NA	NA	NA	NA
focal_NHS	ieu-b-15	Toc	1	0.535524	-0.200553	1.2716	0.0963282	NA	NA	NA	NA	NA	NA	NA	NA	NA	NA	NA	NA	NA	NA	NA	NA
focal_NHS	ieu-b-15	Zinc	1	0.0388077	-3.76564	3.84325	0.0941477	NA	NA	NA	NA	NA	NA	NA	NA	NA	NA	NA	NA	NA	NA	NA	NA
focal_NHS	ieu-b-15	Hxa	1	1.26122	0.864237	1.65821	0.251864	NA	NA	NA	NA	NA	NA	NA	NA	NA	NA	NA	NA	NA	NA	NA	NA
focal_NHS	ieu-b-15	kyn	1	1.18887	0.907675	1.47007	0.227863	NA	NA	NA	NA	NA	NA	NA	NA	NA	NA	NA	NA	NA	NA	NA	NA
generalized	ieu-b-9	GST	11	1.05503	0.853529	1.25654	0.602304	0.475255	0.0669437	3.37399	0.443312	1.01734	0.671879	9.77229	0.936857	1.02123	0.772257	1.35046	0.882873	1.01023	0.673828	1.51459	0.961663
generalized	ieu-b-9	CAT	11	1.01224	0.810734	1.21374	0.905816	0.467125	0.0657985	3.31627	0.433169	1.00775	0.629606	10.4239	0.974964	0.980883	0.747064	1.28788	0.889502	1.02549	0.632148	1.66357	0.920807
generalized	ieu-b-9	GPX	11	0.905757	0.704253	1.10726	0.335646	2.84694	0.401016	20.2114	0.288611	1.00044	0.642315	9.44636	0.998479	0.922768	0.70937	1.20036	0.549167	0.990761	0.656984	1.49411	0.965551
generalized	ieu-b-9	Toc	8	1.02077	0.970924	1.07062	0.418893	0.598216	0.0842638	4.24693	0.15707	1.03699	0.941801	3.01975	0.483726	1.02538	0.962799	1.09203	0.435361	1.03259	0.944465	1.12893	0.503826
generalized	ieu-b-9	UA	11	2.14041	0.519605	3.76122	0.357439	453267	63846.5	3.21789e+06	0.0837865	2.77912	0.145062	2.97127	0.512858	2.51343	0.375082	16.8425	0.342303	1.77951	0.0902283	35.0961	0.712722
generalized	ieu-b-9	Zinc	7	1.01577	0.75501	1.27653	0.90638	0.251897	0.0354818	1.7883	0.564284	0.90718	0.556407	7.06458	0.709597	0.944208	0.683541	1.30428	0.727615	0.913165	0.575092	1.44998	0.713476
generalized	ieu-b-9	Asc	11	0.95012	0.905313	0.994927	0.0252084	1.05171	0.148142	7.46644	0.812171	0.957125	0.868445	4.91262	0.397774	0.952674	0.897637	1.01109	0.110298	0.959172	0.878146	1.04768	0.376396
generalized	ieu-b-9	Ret	11	0.947917	0.889632	1.0062	0.072066	0.904558	0.127415	6.42175	0.730311	0.94514	0.839415	4.31353	0.373187	0.955051	0.891356	1.0233	0.191547	0.94514	0.838332	1.06556	0.378146
generalized	ieu-b-9	Alb	11	0.983807	0.947318	1.0203	0.380527	1.02926	0.14498	7.30707	0.873795	0.951096	0.86429	4.56328	0.328697	0.971277	0.926142	1.01861	0.229957	0.950401	0.872266	1.03554	0.272131
generalized	ieu-b-9	Tb	11	1.05632	0.942743	1.16989	0.344401	2.44563	0.344487	17.3623	0.0915481	1.01856	0.820379	6.0422	0.871031	1.03208	0.907039	1.17437	0.631751	1.01856	0.800872	1.29542	0.883828
generalized	ieu-b-9	Vc	11	0.95012	0.905313	0.994927	0.0252084	1.05171	0.148142	7.46644	0.812171	0.957125	0.867858	4.94301	0.400921	0.952674	0.893611	1.01564	0.137621	0.959172	0.876271	1.04992	0.387343
generalized	ieu-b-9	Ve	11	0.966454	0.921706	1.0112	0.135037	1.13758	0.160238	8.07608	0.546591	0.986257	0.898509	7.92001	0.77694	0.98061	0.927071	1.03724	0.494259	0.987554	0.902899	1.08015	0.789742
generalized	ieu-b-9	MUFA	11	0.978244	0.933795	1.02269	0.332071	1.17903	0.166076	8.37033	0.445486	1.02317	0.926426	5.70221	0.660902	0.976597	0.926	1.02996	0.382945	1.02317	0.924892	1.13189	0.666077
generalized	ieu-b-9	PUFA	11	0.973151	0.940171	1.00613	0.105777	1.11238	0.156688	7.89714	0.50081	0.97289	0.899198	4.4798	0.509576	0.97719	0.933857	1.02253	0.318736	0.974087	0.897107	1.05767	0.545921
generalized	ieu-b-9	LAC	11	1.06028	1.01364	1.10692	0.0139009	0.80997	0.114091	5.75025	0.336561	1.00481	0.899018	8.73894	0.9343	1.04012	0.985926	1.09729	0.149645	1.01063	0.922335	1.10739	0.825177
generalized	ieu-b-9	Hxa	8	1.01946	0.987558	1.05136	0.236373	1.06957	0.150658	7.59323	0.750485	1.00172	0.940866	13.8644	0.95859	1.01134	0.975064	1.04896	0.545247	0.996699	0.950389	1.04527	0.895487
generalized	ieu-b-9	KOT3	11	1.01678	0.769564	1.26399	0.895051	0.576023	0.0811377	4.08938	0.652623	1.28471	0.807934	3.55832	0.314625	1.11057	0.839386	1.46937	0.462812	1.24967	0.792412	1.97078	0.360207
generalized	ieu-b-9	kyn	8	1.00613	0.98646	1.02581	0.542371	1.17135	0.164995	8.3158	0.221809	1.01383	0.974768	3.42774	0.515353	1.0039	0.980992	1.02734	0.741207	1.00284	0.964766	1.04241	0.889994
GTCS	ieu-b-16	Toc	2	0.435485	-1.05583	1.9268	0.274591	NA	NA	NA	NA	NA	NA	NA	NA	NA	NA	NA	NA	NA	NA	NA	NA
GTCS	ieu-b-16	Zinc	2	1740.07	1729.31	1750.83	0.174209	NA	NA	NA	NA	NA	NA	NA	NA	NA	NA	NA	NA	NA	NA	NA	NA
GTCS	ieu-b-16	Hxa	2	0.535003	-0.30579	1.3758	0.144817	NA	NA	NA	NA	NA	NA	NA	NA	NA	NA	NA	NA	NA	NA	NA	NA
GTCS	ieu-b-16	kyn	2	1.51646	0.416339	2.61658	0.45819	NA	NA	NA	NA	NA	NA	NA	NA	NA	NA	NA	NA	NA	NA	NA	NA
GTCS	ieu-b-16	GST	4	7.35913	1.88409	12.8342	0.474903	790.471	111.344	5611.81	0.625704	110.516	0.00908064	4.08832	0.399199	18.3905	0.0379401	8914.38	0.356028	110.516	0.0116435	1.04899e+06	0.388125
GTCS	ieu-b-16	CAT	4	0.555241	-5.75329	6.86378	0.854958	0.547256	0.0770857	3.88515	0.974168	0.0649226	2.40549e-06	9.20908	0.635726	0.290017	0.000384055	219.004	0.714289	0.0970131	3.79723e-06	2478.53	0.682873
GTCS	ieu-b-16	GPX	4	0.0234805	-5.95792	6.00488	0.218949	0.000601866	8.4778e-05	0.00427285	0.677894	0.279568	1.56734e-05	9.73218	0.815073	0.118108	0.000202925	68.7418	0.51077	0.248289	2.35515e-05	2617.55	0.787384
GTCS	ieu-b-16	UA	4	2.06386e-08	-38.2818	38.2818	0.364922	1.83069e-45	2.57868e-46	1.29967e-44	0.317738	82.2949	2.41712e-25	7.96274	0.896447	0.103151	3.52663e-21	3.01711e+18	0.920875	45.6328	4.7161e-25	4.41542e+27	0.908318
GTCS	ieu-b-16	Asc	4	2.97726	0.605817	5.34871	0.367208	952.253	134.133	6760.36	0.268744	11.534	1.76542	1.54151	0.0836833	8.48812	1.67524	43.0075	0.00978871	11.2129	1.74068	72.2297	0.084443
GTCS	ieu-b-16	Ret	4	2.61133	1.37002	3.85265	0.129622	109.929	15.4844	780.42	0.216882	6.25975	0.543485	1.97923	0.237667	3.21066	0.69228	14.8904	0.136177	6.10513	0.542962	68.6469	0.239071
GTCS	ieu-b-16	Alb	4	1.23975	0.318508	2.16099	0.647504	0.833433	0.117396	5.91681	0.934243	1.33928	0.312299	10.446	0.720396	1.28582	0.437276	3.78099	0.647789	1.33145	0.351013	5.05044	0.702188
GTCS	ieu-b-16	Tb	4	0.116601	-2.20389	2.43709	0.0695013	0.00287735	0.000405299	0.0204272	0.357347	0.0481483	0.000840361	2.28025	0.238233	0.0558017	0.00348573	0.893307	0.041376	0.0485605	0.0011523	2.04646	0.211183
GTCS	ieu-b-16	Vc	4	2.97726	0.605817	5.34871	0.367208	952.253	134.133	6760.36	0.268744	11.534	1.72018	1.54936	0.0862744	8.48812	1.74256	41.3461	0.00810937	11.2129	1.85305	67.8496	0.0782193
GTCS	ieu-b-16	Ve	4	2.9005	1.48867	4.31234	0.139317	49.7154	7.00283	352.946	0.327213	6.23634	0.589069	2.15904	0.225741	4.14458	0.963697	17.8246	0.0560926	5.98778	0.490114	73.1533	0.255591
GTCS	ieu-b-16	MUFA	4	1.89669	0.885476	2.9079	0.214715	30.5564	4.30413	216.93	0.218979	3.16229	0.504246	2.27058	0.306661	2.44708	0.786335	7.61536	0.122345	3.07216	0.497215	18.9821	0.313596
GTCS	ieu-b-16	PUFA	4	2.30233	1.40417	3.20049	0.0687857	35.313	4.97413	250.699	0.20236	4.25533	0.791152	1.7773	0.190172	2.05803	0.687533	6.16041	0.196963	1.29067	0.263871	6.31305	0.773371
GTCS	ieu-b-16	LAC	4	1.40268	0.144747	2.66062	0.598025	0.155267	0.0218707	1.10229	0.580392	0.742556	0.125885	7.98665	0.763969	0.94583	0.294132	3.04148	0.925543	0.733608	0.158264	3.40053	0.718666
GTCS	ieu-b-16	KOT3	4	0.0599547	-5.41509	5.53499	0.313724	22.1132	3.11483	156.989	0.815909	0.0286191	1.3732e-06	6.44155	0.534112	0.0558686	6.7572e-05	46.1922	0.399961	0.0354314	7.67524e-06	163.563	0.49435

## Sheet: sTable8
Table S8: Leave-one-out analysis of MR of epilepsy on risk of oxidative stress
Exposure	Exposure ID	Outcome	SNP	Beta	SE	P value
all	ieu-b-8	GST	rs4638568	-0.0653441	0.362335	0.856884
all	ieu-b-8	GST	rs4671319	0.0913142	0.359001	0.79922
all	ieu-b-8	GST	rs6432877	0.35748	0.425007	0.400283
all	ieu-b-8	GST	All	0.104717	0.309254	0.734903
all	ieu-b-8	CAT	rs4638568	0.297302	0.36183	0.411269
all	ieu-b-8	CAT	rs4671319	0.491129	0.424483	0.24727
all	ieu-b-8	CAT	rs6432877	0.795669	0.424193	0.0606933
all	ieu-b-8	CAT	All	0.501244	0.30894	0.104704
all	ieu-b-8	GPX	rs4638568	-0.143851	0.362335	0.691358
all	ieu-b-8	GPX	rs4671319	-0.23578	0.359001	0.51133
all	ieu-b-8	GPX	rs6432877	-0.30703	0.425007	0.470042
all	ieu-b-8	GPX	All	-0.221159	0.309254	0.474526
all	ieu-b-8	Toc	All	-0.115803	0.0865811	0.181056
all	ieu-b-8	UA	rs4638568	1.47826	2.39305	0.536752
all	ieu-b-8	UA	rs4671319	0.775058	2.3548	0.74205
all	ieu-b-8	UA	rs6432877	0.805253	2.74454	0.769215
all	ieu-b-8	UA	All	1.03505	2.02502	0.60926
all	ieu-b-8	Zinc	All	-0.223426	0.437123	0.609262
all	ieu-b-8	Asc	rs4638568	-0.101395	0.0800396	0.205222
all	ieu-b-8	Asc	rs4671319	0.0188155	0.0905957	0.835473
all	ieu-b-8	Asc	rs6432877	-0.018885	0.15825	0.905009
all	ieu-b-8	Asc	All	-0.0344279	0.0837509	0.681017
all	ieu-b-8	Ret	rs4638568	-0.0808199	0.234846	0.730741
all	ieu-b-8	Ret	rs4671319	-0.00116003	0.124815	0.992585
all	ieu-b-8	Ret	rs6432877	-0.268567	0.115373	0.0199214
all	ieu-b-8	Ret	All	-0.102902	0.142482	0.470162
all	ieu-b-8	Alb	rs4638568	-0.0782145	0.072065	0.277774
all	ieu-b-8	Alb	rs4671319	-0.00820672	0.0592188	0.88978
all	ieu-b-8	Alb	rs6432877	-0.0743057	0.0946035	0.432194
all	ieu-b-8	Alb	All	-0.0512802	0.0525763	0.329388
all	ieu-b-8	Tb	rs4638568	0.155041	0.303556	0.609528
all	ieu-b-8	Tb	rs4671319	-0.139808	0.148802	0.347445
all	ieu-b-8	Tb	rs6432877	0.138694	0.40023	0.72894
all	ieu-b-8	Tb	All	0.0415668	0.221887	0.8514
all	ieu-b-8	Vc	rs4638568	-0.101395	0.0800396	0.205222
all	ieu-b-8	Vc	rs4671319	0.0188155	0.0905957	0.835473
all	ieu-b-8	Vc	rs6432877	-0.018885	0.15825	0.905009
all	ieu-b-8	Vc	All	-0.0344279	0.0837509	0.681017
all	ieu-b-8	Ve	rs4638568	-0.0582021	0.0802014	0.468023
all	ieu-b-8	Ve	rs4671319	0.0217008	0.0786355	0.782573
all	ieu-b-8	Ve	rs6432877	-0.051361	0.107274	0.632095
all	ieu-b-8	Ve	All	-0.026852	0.0675416	0.690953
all	ieu-b-8	MUFA	rs4638568	-0.0967927	0.142423	0.49675
all	ieu-b-8	MUFA	rs4671319	0.0106756	0.0585833	0.855403
all	ieu-b-8	MUFA	rs6432877	-0.131058	0.147026	0.372716
all	ieu-b-8	MUFA	All	-0.0664502	0.0917104	0.468718
all	ieu-b-8	PUFA	rs4638568	-0.105441	0.0929883	0.256829
all	ieu-b-8	PUFA	rs4671319	-0.00915679	0.0577301	0.873973
all	ieu-b-8	PUFA	rs6432877	-0.0924027	0.129807	0.47656
all	ieu-b-8	PUFA	All	-0.0663093	0.0707903	0.348913
all	ieu-b-8	LAC	rs4638568	0.0591194	0.0602711	0.326646
all	ieu-b-8	LAC	rs4671319	0.034867	0.0592649	0.556314
all	ieu-b-8	LAC	rs6432877	0.0105502	0.0689199	0.878336
all	ieu-b-8	LAC	All	0.0368877	0.0509474	0.469045
all	ieu-b-8	Hxa	All	-0.0615728	0.04365	0.158361
all	ieu-b-8	KOT3	rs4638568	-0.329927	0.36183	0.361859
all	ieu-b-8	KOT3	rs4671319	-0.082267	0.437457	0.850832
all	ieu-b-8	KOT3	rs6432877	0.165736	0.424193	0.696013
all	ieu-b-8	KOT3	All	-0.106769	0.30894	0.729646
all	ieu-b-8	kyn	All	0.0131553	0.036867	0.721218
focal	ieu-b-10	GST	All	NA	NA	NA
focal	ieu-b-10	CAT	All	NA	NA	NA
focal	ieu-b-10	GPX	All	NA	NA	NA
focal	ieu-b-10	UA	All	NA	NA	NA
focal	ieu-b-10	Asc	All	NA	NA	NA
focal	ieu-b-10	Ret	All	NA	NA	NA
focal	ieu-b-10	Alb	All	NA	NA	NA
focal	ieu-b-10	Tb	All	NA	NA	NA
focal	ieu-b-10	Vc	All	NA	NA	NA
focal	ieu-b-10	Ve	All	NA	NA	NA
focal	ieu-b-10	MUFA	All	NA	NA	NA
focal	ieu-b-10	PUFA	All	NA	NA	NA
focal	ieu-b-10	LAC	All	NA	NA	NA
focal	ieu-b-10	KOT3	All	NA	NA	NA
generalized	ieu-b-9	GST	rs10060382	0.0274233	0.107839	0.799266
generalized	ieu-b-9	GST	rs1044352	0.0567033	0.108104	0.599913
generalized	ieu-b-9	GST	rs11890028	0.0288873	0.107151	0.787473
generalized	ieu-b-9	GST	rs11943905	0.0639302	0.107421	0.551751
generalized	ieu-b-9	GST	rs13200150	0.00755574	0.10789	0.944168
generalized	ieu-b-9	GST	rs1402398	0.0593615	0.109483	0.587682
generalized	ieu-b-9	GST	rs2833098	0.102576	0.107705	0.340902
generalized	ieu-b-9	GST	rs4665630	0.0756043	0.10726	0.480891
generalized	ieu-b-9	GST	rs4794333	0.0464947	0.10778	0.66619
generalized	ieu-b-9	GST	rs68082256	0.0756914	0.108396	0.484997
generalized	ieu-b-9	GST	rs887696	0.0454317	0.107121	0.671482
generalized	ieu-b-9	GST	All	0.0535723	0.102808	0.602304
generalized	ieu-b-9	CAT	rs10060382	0.0215403	0.107839	0.84168
generalized	ieu-b-9	CAT	rs1044352	0.0446552	0.108104	0.67955
generalized	ieu-b-9	CAT	rs11890028	-0.00571642	0.107151	0.957454
generalized	ieu-b-9	CAT	rs11943905	-0.0133419	0.107421	0.901155
generalized	ieu-b-9	CAT	rs13200150	0.0175428	0.10789	0.870834
generalized	ieu-b-9	CAT	rs1402398	0.000793525	0.109483	0.994217
generalized	ieu-b-9	CAT	rs2833098	-0.041374	0.107705	0.700873
generalized	ieu-b-9	CAT	rs4665630	0.0657656	0.10726	0.539782
generalized	ieu-b-9	CAT	rs4794333	0.0378696	0.10778	0.725319
generalized	ieu-b-9	CAT	rs68082256	-0.0140911	0.108396	0.896569
generalized	ieu-b-9	CAT	rs887696	0.0195711	0.107121	0.855033
generalized	ieu-b-9	CAT	All	0.012164	0.102808	0.905816
generalized	ieu-b-9	GPX	rs10060382	-0.0869275	0.107839	0.420194
generalized	ieu-b-9	GPX	rs1044352	-0.121954	0.108104	0.259268
generalized	ieu-b-9	GPX	rs11890028	-0.0636206	0.107151	0.552683
generalized	ieu-b-9	GPX	rs11943905	-0.0793141	0.107421	0.460303
generalized	ieu-b-9	GPX	rs13200150	-0.113287	0.10789	0.293705
generalized	ieu-b-9	GPX	rs1402398	-0.0972411	0.109483	0.374442
generalized	ieu-b-9	GPX	rs2833098	-0.0847458	0.107705	0.431379
generalized	ieu-b-9	GPX	rs4665630	-0.109853	0.10726	0.305753
generalized	ieu-b-9	GPX	rs4794333	-0.113098	0.10778	0.294023
generalized	ieu-b-9	GPX	rs68082256	-0.152113	0.108396	0.160523
generalized	ieu-b-9	GPX	rs887696	-0.0682129	0.107121	0.524268
generalized	ieu-b-9	GPX	All	-0.0989841	0.102808	0.335646
generalized	ieu-b-9	Toc	rs10060382	0.0194102	0.0292555	0.507027
generalized	ieu-b-9	Toc	rs1044352	0.0338678	0.0266408	0.20363
generalized	ieu-b-9	Toc	rs11890028	0.0221869	0.0293225	0.449258
generalized	ieu-b-9	Toc	rs13200150	0.0150075	0.0288727	0.603215
generalized	ieu-b-9	Toc	rs1402398	0.0252909	0.0298161	0.396311
generalized	ieu-b-9	Toc	rs2833098	0.0144746	0.0284416	0.610806
generalized	ieu-b-9	Toc	rs4665630	0.0284718	0.0252599	0.259677
generalized	ieu-b-9	Toc	rs4794333	0.00444719	0.0272111	0.870178
generalized	ieu-b-9	Toc	All	0.0205578	0.025432	0.418893
generalized	ieu-b-9	UA	rs10060382	0.966099	0.885957	0.275511
generalized	ieu-b-9	UA	rs1044352	0.534045	0.882786	0.545209
generalized	ieu-b-9	UA	rs11890028	1.30481	0.714133	0.0676801
generalized	ieu-b-9	UA	rs11943905	0.673851	0.905318	0.45668
generalized	ieu-b-9	UA	rs13200150	0.729819	0.913882	0.424527
generalized	ieu-b-9	UA	rs1402398	0.883732	0.922452	0.33805
generalized	ieu-b-9	UA	rs2833098	0.608689	0.896404	0.497116
generalized	ieu-b-9	UA	rs4665630	0.475413	0.846898	0.574553
generalized	ieu-b-9	UA	rs4794333	0.870845	0.906219	0.33657
generalized	ieu-b-9	UA	rs68082256	0.385177	0.825499	0.640786
generalized	ieu-b-9	UA	rs887696	0.933538	0.885012	0.291503
generalized	ieu-b-9	UA	All	0.760999	0.826943	0.357439
generalized	ieu-b-9	Zinc	rs10060382	0.00713395	0.143272	0.960287
generalized	ieu-b-9	Zinc	rs1044352	-0.0185994	0.144131	0.897322
generalized	ieu-b-9	Zinc	rs11890028	0.067932	0.141227	0.630507
generalized	ieu-b-9	Zinc	rs13200150	0.0386244	0.143292	0.787506
generalized	ieu-b-9	Zinc	rs1402398	0.0345602	0.147113	0.814268
generalized	ieu-b-9	Zinc	rs2833098	-0.0685485	0.143443	0.632737
generalized	ieu-b-9	Zinc	rs4794333	0.0474193	0.143611	0.741255
generalized	ieu-b-9	Zinc	All	0.0156463	0.13304	0.90638
generalized	ieu-b-9	Asc	rs10060382	-0.0575212	0.0239788	0.0164475
generalized	ieu-b-9	Asc	rs1044352	-0.0500167	0.0240202	0.0373169
generalized	ieu-b-9	Asc	rs11890028	-0.048606	0.0238261	0.0413472
generalized	ieu-b-9	Asc	rs11943905	-0.0543448	0.0238935	0.0229382
generalized	ieu-b-9	Asc	rs13200150	-0.0547422	0.0239782	0.0224303
generalized	ieu-b-9	Asc	rs1402398	-0.0530416	0.0243998	0.0297162
generalized	ieu-b-9	Asc	rs2833098	-0.0410418	0.0239358	0.0864074
generalized	ieu-b-9	Asc	rs4665630	-0.0586166	0.0238583	0.0140155
generalized	ieu-b-9	Asc	rs4794333	-0.0510703	0.0239704	0.0331257
generalized	ieu-b-9	Asc	rs68082256	-0.0431124	0.0240846	0.0734471
generalized	ieu-b-9	Asc	rs887696	-0.0506895	0.0238132	0.0332852
generalized	ieu-b-9	Asc	All	-0.0511669	0.0228608	0.0252084
generalized	ieu-b-9	Ret	rs10060382	-0.0467301	0.0320175	0.144422
generalized	ieu-b-9	Ret	rs1044352	-0.0546942	0.0329089	0.096515
generalized	ieu-b-9	Ret	rs11890028	-0.0658691	0.0291999	0.0240832
generalized	ieu-b-9	Ret	rs11943905	-0.0608212	0.0316674	0.0547786
generalized	ieu-b-9	Ret	rs13200150	-0.0702419	0.0271742	0.00974149
generalized	ieu-b-9	Ret	rs1402398	-0.0336931	0.0276224	0.222551
generalized	ieu-b-9	Ret	rs2833098	-0.05299	0.0328151	0.106353
generalized	ieu-b-9	Ret	rs4665630	-0.0541497	0.0327048	0.09778
generalized	ieu-b-9	Ret	rs4794333	-0.0421409	0.030366	0.165208
generalized	ieu-b-9	Ret	rs68082256	-0.0545014	0.0330061	0.098687
generalized	ieu-b-9	Ret	rs887696	-0.0516918	0.0325821	0.112624
generalized	ieu-b-9	Ret	All	-0.0534883	0.0297372	0.072066
generalized	ieu-b-9	Alb	rs10060382	-0.0147247	0.0205078	0.472754
generalized	ieu-b-9	Alb	rs1044352	-0.0133523	0.0203727	0.51221
generalized	ieu-b-9	Alb	rs11890028	-0.0185835	0.0202814	0.35952
generalized	ieu-b-9	Alb	rs11943905	-0.0218302	0.0195056	0.263065
generalized	ieu-b-9	Alb	rs13200150	-0.0243773	0.0185795	0.189502
generalized	ieu-b-9	Alb	rs1402398	-0.00489195	0.018419	0.790553
generalized	ieu-b-9	Alb	rs2833098	-0.011037	0.0196515	0.574364
generalized	ieu-b-9	Alb	rs4665630	-0.0217266	0.0194825	0.264772
generalized	ieu-b-9	Alb	rs4794333	-0.00956312	0.0191612	0.617717
generalized	ieu-b-9	Alb	rs68082256	-0.0150783	0.020623	0.464694
generalized	ieu-b-9	Alb	rs887696	-0.0238119	0.0184307	0.196366
generalized	ieu-b-9	Alb	All	-0.0163255	0.0186167	0.380527
generalized	ieu-b-9	Tb	rs10060382	0.0605593	0.0637583	0.342201
generalized	ieu-b-9	Tb	rs1044352	0.0923534	0.0497207	0.0632477
generalized	ieu-b-9	Tb	rs11890028	0.0627599	0.0629463	0.318746
generalized	ieu-b-9	Tb	rs11943905	0.0533204	0.0638028	0.40332
generalized	ieu-b-9	Tb	rs13200150	0.0433414	0.0628296	0.490305
generalized	ieu-b-9	Tb	rs1402398	0.0261533	0.0591168	0.6582
generalized	ieu-b-9	Tb	rs2833098	0.0394555	0.0615792	0.521699
generalized	ieu-b-9	Tb	rs4665630	0.0281946	0.0557323	0.612932
generalized	ieu-b-9	Tb	rs4794333	0.0750325	0.0600392	0.2114
generalized	ieu-b-9	Tb	rs68082256	0.064315	0.063494	0.311093
generalized	ieu-b-9	Tb	rs887696	0.0566653	0.0636105	0.373027
generalized	ieu-b-9	Tb	All	0.0547884	0.0579462	0.344401
generalized	ieu-b-9	Vc	rs10060382	-0.0575212	0.0239788	0.0164475
generalized	ieu-b-9	Vc	rs1044352	-0.0500167	0.0240202	0.0373169
generalized	ieu-b-9	Vc	rs11890028	-0.048606	0.0238261	0.0413472
generalized	ieu-b-9	Vc	rs11943905	-0.0543448	0.0238935	0.0229382
generalized	ieu-b-9	Vc	rs13200150	-0.0547422	0.0239782	0.0224303
generalized	ieu-b-9	Vc	rs1402398	-0.0530416	0.0243998	0.0297162
generalized	ieu-b-9	Vc	rs2833098	-0.0410418	0.0239358	0.0864074
generalized	ieu-b-9	Vc	rs4665630	-0.0586166	0.0238583	0.0140155
generalized	ieu-b-9	Vc	rs4794333	-0.0510703	0.0239704	0.0331257
generalized	ieu-b-9	Vc	rs68082256	-0.0431124	0.0240846	0.0734471
generalized	ieu-b-9	Vc	rs887696	-0.0506895	0.0238132	0.0332852
generalized	ieu-b-9	Vc	All	-0.0511669	0.0228608	0.0252084
generalized	ieu-b-9	Ve	rs10060382	-0.025857	0.0239477	0.280262
generalized	ieu-b-9	Ve	rs1044352	-0.0344762	0.0239889	0.150669
generalized	ieu-b-9	Ve	rs11890028	-0.041828	0.0237945	0.0787674
generalized	ieu-b-9	Ve	rs11943905	-0.0356134	0.0238623	0.13558
generalized	ieu-b-9	Ve	rs13200150	-0.0379097	0.0239468	0.113403
generalized	ieu-b-9	Ve	rs1402398	-0.0388256	0.0243673	0.111082
generalized	ieu-b-9	Ve	rs2833098	-0.0333662	0.0239048	0.162776
generalized	ieu-b-9	Ve	rs4665630	-0.0378728	0.0238267	0.111945
generalized	ieu-b-9	Ve	rs4794333	-0.0355402	0.0239391	0.137647
generalized	ieu-b-9	Ve	rs68082256	-0.0310928	0.024053	0.196123
generalized	ieu-b-9	Ve	rs887696	-0.0230951	0.0237817	0.331483
generalized	ieu-b-9	Ve	All	-0.0341213	0.0228308	0.135037
generalized	ieu-b-9	MUFA	rs10060382	-0.0151952	0.0239198	0.525263
generalized	ieu-b-9	MUFA	rs1044352	-0.0258683	0.0247712	0.296351
generalized	ieu-b-9	MUFA	rs11890028	-0.0218782	0.0249189	0.379958
generalized	ieu-b-9	MUFA	rs11943905	-0.0157917	0.0239377	0.509447
generalized	ieu-b-9	MUFA	rs13200150	-0.0287744	0.0239465	0.229513
generalized	ieu-b-9	MUFA	rs1402398	-0.00503023	0.0197276	0.798735
generalized	ieu-b-9	MUFA	rs2833098	-0.0189023	0.0247711	0.445417
generalized	ieu-b-9	MUFA	rs4665630	-0.0282717	0.0238468	0.235798
generalized	ieu-b-9	MUFA	rs4794333	-0.0207252	0.025022	0.407512
generalized	ieu-b-9	MUFA	rs68082256	-0.0341019	0.0216427	0.1151
generalized	ieu-b-9	MUFA	rs887696	-0.0268968	0.0242294	0.266959
generalized	ieu-b-9	MUFA	All	-0.0219965	0.022678	0.332071
generalized	ieu-b-9	PUFA	rs10060382	-0.0226609	0.0176491	0.199151
generalized	ieu-b-9	PUFA	rs1044352	-0.0277047	0.0176847	0.117209
generalized	ieu-b-9	PUFA	rs11890028	-0.0271689	0.0175405	0.121401
generalized	ieu-b-9	PUFA	rs11943905	-0.0280426	0.0175819	0.11072
generalized	ieu-b-9	PUFA	rs13200150	-0.0321967	0.017655	0.0682035
generalized	ieu-b-9	PUFA	rs1402398	-0.018704	0.017959	0.297651
generalized	ieu-b-9	PUFA	rs2833098	-0.0231834	0.0176101	0.188011
generalized	ieu-b-9	PUFA	rs4665630	-0.0338818	0.0175585	0.0536503
generalized	ieu-b-9	PUFA	rs4794333	-0.0219493	0.0176417	0.213437
generalized	ieu-b-9	PUFA	rs68082256	-0.0290706	0.0177209	0.100908
generalized	ieu-b-9	PUFA	rs887696	-0.0344014	0.0175365	0.0497967
generalized	ieu-b-9	PUFA	All	-0.0272164	0.0168265	0.105777
generalized	ieu-b-9	LAC	rs10060382	0.0602687	0.02624	0.0216288
generalized	ieu-b-9	LAC	rs1044352	0.0537978	0.0258609	0.0375004
generalized	ieu-b-9	LAC	rs11890028	0.0490269	0.0236138	0.0378756
generalized	ieu-b-9	LAC	rs11943905	0.0656006	0.0249213	0.00848058
generalized	ieu-b-9	LAC	rs13200150	0.0476592	0.023432	0.0419582
generalized	ieu-b-9	LAC	rs1402398	0.0615194	0.0266184	0.0208238
generalized	ieu-b-9	LAC	rs2833098	0.0692562	0.023296	0.00295018
generalized	ieu-b-9	LAC	rs4665630	0.0636599	0.0254814	0.0124793
generalized	ieu-b-9	LAC	rs4794333	0.0551959	0.0260384	0.0340241
generalized	ieu-b-9	LAC	rs68082256	0.067663	0.0245678	0.00588468
generalized	ieu-b-9	LAC	rs887696	0.0504526	0.0243262	0.0380789
generalized	ieu-b-9	LAC	All	0.0585343	0.0237962	0.0139009
generalized	ieu-b-9	Hxa	rs10060382	0.0188172	0.0189586	0.320933
generalized	ieu-b-9	Hxa	rs1044352	0.00991818	0.0163577	0.544295
generalized	ieu-b-9	Hxa	rs11890028	0.0197875	0.0184988	0.284769
generalized	ieu-b-9	Hxa	rs13200150	0.0128595	0.016722	0.441884
generalized	ieu-b-9	Hxa	rs1402398	0.0312381	0.0158158	0.0482536
generalized	ieu-b-9	Hxa	rs2833098	0.0227106	0.0186216	0.222623
generalized	ieu-b-9	Hxa	rs4665630	0.0150701	0.0160501	0.347762
generalized	ieu-b-9	Hxa	rs4794333	0.0249618	0.0177842	0.160438
generalized	ieu-b-9	Hxa	All	0.0192734	0.0162768	0.236373
generalized	ieu-b-9	KOT3	rs10060382	0.0387487	0.137298	0.777772
generalized	ieu-b-9	KOT3	rs1044352	-0.00681146	0.137567	0.96051
generalized	ieu-b-9	KOT3	rs11890028	0.0426838	0.135094	0.752036
generalized	ieu-b-9	KOT3	rs11943905	-0.0278241	0.129155	0.82943
generalized	ieu-b-9	KOT3	rs13200150	0.110765	0.107844	0.304382
generalized	ieu-b-9	KOT3	rs1402398	0.0191764	0.141555	0.892241
generalized	ieu-b-9	KOT3	rs2833098	0.00772419	0.138922	0.95566
generalized	ieu-b-9	KOT3	rs4665630	0.048933	0.133463	0.713886
generalized	ieu-b-9	KOT3	rs4794333	-0.0246218	0.131628	0.851617
generalized	ieu-b-9	KOT3	rs68082256	-0.0181722	0.135302	0.893159
generalized	ieu-b-9	KOT3	rs887696	-0.00784741	0.135442	0.953797
generalized	ieu-b-9	KOT3	All	0.0166384	0.12613	0.895051
generalized	ieu-b-9	kyn	rs10060382	0.00713357	0.0116583	0.540611
generalized	ieu-b-9	kyn	rs1044352	0.00818664	0.0115837	0.47973
generalized	ieu-b-9	kyn	rs11890028	0.0114617	0.00925639	0.215626
generalized	ieu-b-9	kyn	rs13200150	0.00557788	0.0113461	0.622993
generalized	ieu-b-9	kyn	rs1402398	-0.0014689	0.0100252	0.883511
generalized	ieu-b-9	kyn	rs2833098	0.010397	0.0107878	0.335161
generalized	ieu-b-9	kyn	rs4665630	0.00553855	0.0109505	0.613011
generalized	ieu-b-9	kyn	rs4794333	0.00131739	0.0105684	0.900798
generalized	ieu-b-9	kyn	All	0.00611548	0.010038	0.542371
focal_HS	ieu-b-14	GST	All	NA	NA	NA
focal_HS	ieu-b-14	CAT	All	NA	NA	NA
focal_HS	ieu-b-14	GPX	All	NA	NA	NA
focal_HS	ieu-b-14	UA	All	NA	NA	NA
focal_HS	ieu-b-14	Asc	All	NA	NA	NA
focal_HS	ieu-b-14	Ret	All	NA	NA	NA
focal_HS	ieu-b-14	Alb	All	NA	NA	NA
focal_HS	ieu-b-14	Tb	All	NA	NA	NA
focal_HS	ieu-b-14	Vc	All	NA	NA	NA
focal_HS	ieu-b-14	Ve	All	NA	NA	NA
focal_HS	ieu-b-14	MUFA	All	NA	NA	NA
focal_HS	ieu-b-14	PUFA	All	NA	NA	NA
focal_HS	ieu-b-14	LAC	All	NA	NA	NA
focal_HS	ieu-b-14	KOT3	All	NA	NA	NA
focal_NHS	ieu-b-15	GST	All	2.26041	1.32327	0.0875983
focal_NHS	ieu-b-15	CAT	All	-0.463989	1.32327	0.72586
focal_NHS	ieu-b-15	GPX	All	0.5435	1.32327	0.681274
focal_NHS	ieu-b-15	Toc	All	NA	NA	NA
focal_NHS	ieu-b-15	UA	All	34.7095	8.7625	7.45939e-05
focal_NHS	ieu-b-15	Zinc	All	NA	NA	NA
focal_NHS	ieu-b-15	Asc	All	-0.0278576	0.291361	0.923829
focal_NHS	ieu-b-15	Ret	All	0.475704	0.586466	0.417287
focal_NHS	ieu-b-15	Alb	All	0.0700886	0.220382	0.750461
focal_NHS	ieu-b-15	Tb	All	0.305471	0.759257	0.687442
focal_NHS	ieu-b-15	Vc	All	-0.0278576	0.291361	0.923829
focal_NHS	ieu-b-15	Ve	All	0.0581214	0.311942	0.852193
focal_NHS	ieu-b-15	MUFA	All	-0.0127531	0.288927	0.964793
focal_NHS	ieu-b-15	PUFA	All	0.00747971	0.214891	0.972234
focal_NHS	ieu-b-15	LAC	All	-0.0438481	0.220606	0.842449
focal_NHS	ieu-b-15	Hxa	All	NA	NA	NA
focal_NHS	ieu-b-15	KOT3	All	-0.277115	1.32327	0.834122
focal_NHS	ieu-b-15	kyn	All	NA	NA	NA
focal_N	ieu-b-11	GST	All	NA	NA	NA
focal_N	ieu-b-11	CAT	All	NA	NA	NA
focal_N	ieu-b-11	GPX	All	NA	NA	NA
focal_N	ieu-b-11	Toc	All	NA	NA	NA
focal_N	ieu-b-11	UA	All	NA	NA	NA
focal_N	ieu-b-11	Zinc	All	NA	NA	NA
focal_N	ieu-b-11	Asc	All	NA	NA	NA
focal_N	ieu-b-11	Ret	All	NA	NA	NA
focal_N	ieu-b-11	Alb	All	NA	NA	NA
focal_N	ieu-b-11	Tb	All	NA	NA	NA
focal_N	ieu-b-11	Vc	All	NA	NA	NA
focal_N	ieu-b-11	Ve	All	NA	NA	NA
focal_N	ieu-b-11	MUFA	All	NA	NA	NA
focal_N	ieu-b-11	PUFA	All	NA	NA	NA
focal_N	ieu-b-11	LAC	All	NA	NA	NA
focal_N	ieu-b-11	Hxa	All	NA	NA	NA
focal_N	ieu-b-11	KOT3	All	NA	NA	NA
focal_N	ieu-b-11	kyn	All	NA	NA	NA
GTCS	ieu-b-16	GST	rs1357692	3.72009	3.24532	0.251674
GTCS	ieu-b-16	GST	rs6448344	0.809669	3.274	0.804674
GTCS	ieu-b-16	GST	rs7095686	2.38303	3.2058	0.45727
GTCS	ieu-b-16	GST	rs75466074	1.07908	3.17943	0.734312
GTCS	ieu-b-16	GST	All	1.99594	2.79339	0.474903
GTCS	ieu-b-16	CAT	rs1357692	-1.0082	4.54249	0.824354
GTCS	ieu-b-16	CAT	rs6448344	0.377252	4.43092	0.932149
GTCS	ieu-b-16	CAT	rs7095686	-3.2623	3.2058	0.308856
GTCS	ieu-b-16	CAT	rs75466074	1.53413	3.20251	0.631911
GTCS	ieu-b-16	CAT	All	-0.588354	3.21864	0.854958
GTCS	ieu-b-16	GPX	rs1357692	-3.94904	4.33362	0.362159
GTCS	ieu-b-16	GPX	rs6448344	-4.66093	4.20362	0.267522
GTCS	ieu-b-16	GPX	rs7095686	-0.957888	3.2058	0.765094
GTCS	ieu-b-16	GPX	rs75466074	-5.45242	3.42873	0.111786
GTCS	ieu-b-16	GPX	All	-3.75158	3.05173	0.218949
GTCS	ieu-b-16	Toc	All	-0.831296	0.760876	0.274591
GTCS	ieu-b-16	UA	rs1357692	-27.0153	24.4736	0.269656
GTCS	ieu-b-16	UA	rs6448344	-19.9164	27.87	0.474845
GTCS	ieu-b-16	UA	rs7095686	-24.7394	25.4211	0.330462
GTCS	ieu-b-16	UA	rs75466074	0.500219	21.4185	0.981368
GTCS	ieu-b-16	UA	All	-17.6961	19.5315	0.364922
GTCS	ieu-b-16	Zinc	All	7.46168	5.49137	0.174209
GTCS	ieu-b-16	Asc	rs1357692	2.30418	0.723539	0.00144952
GTCS	ieu-b-16	Asc	rs6448344	0.792552	1.68799	0.638696
GTCS	ieu-b-16	Asc	rs7095686	0.6119	1.55455	0.693862
GTCS	ieu-b-16	Asc	rs75466074	0.668789	1.57579	0.671263
GTCS	ieu-b-16	Asc	All	1.091	1.20992	0.367208
GTCS	ieu-b-16	Ret	rs1357692	1.02866	0.872538	0.238428
GTCS	ieu-b-16	Ret	rs6448344	1.54211	0.742135	0.0377148
GTCS	ieu-b-16	Ret	rs7095686	0.655472	0.751101	0.382837
GTCS	ieu-b-16	Ret	rs75466074	0.641309	0.729782	0.379527
GTCS	ieu-b-16	Ret	All	0.959861	0.633323	0.129622
GTCS	ieu-b-16	Alb	rs1357692	0.202292	0.543675	0.709832
GTCS	ieu-b-16	Alb	rs6448344	0.201685	0.550261	0.713973
GTCS	ieu-b-16	Alb	rs7095686	0.0244369	0.539782	0.963891
GTCS	ieu-b-16	Alb	rs75466074	0.428703	0.537473	0.425087
GTCS	ieu-b-16	Alb	All	0.214909	0.470021	0.647504
GTCS	ieu-b-16	Tb	rs1357692	-2.97075	1.37226	0.0303982
GTCS	ieu-b-16	Tb	rs6448344	-1.91181	1.38737	0.168199
GTCS	ieu-b-16	Tb	rs7095686	-1.84824	1.35596	0.172868
GTCS	ieu-b-16	Tb	rs75466074	-1.87495	1.35353	0.165982
GTCS	ieu-b-16	Tb	All	-2.14899	1.18392	0.0695013
GTCS	ieu-b-16	Vc	rs1357692	2.30418	0.723539	0.00144952
GTCS	ieu-b-16	Vc	rs6448344	0.792552	1.68799	0.638696
GTCS	ieu-b-16	Vc	rs7095686	0.6119	1.55455	0.693862
GTCS	ieu-b-16	Vc	rs75466074	0.668789	1.57579	0.671263
GTCS	ieu-b-16	Vc	All	1.091	1.20992	0.367208
GTCS	ieu-b-16	Ve	rs1357692	1.75088	0.722543	0.0153837
GTCS	ieu-b-16	Ve	rs6448344	0.779495	0.958171	0.415918
GTCS	ieu-b-16	Ve	rs7095686	1.05025	1.0124	0.299558
GTCS	ieu-b-16	Ve	rs75466074	0.68314	0.838674	0.415331
GTCS	ieu-b-16	Ve	All	1.06488	0.720325	0.139317
GTCS	ieu-b-16	MUFA	rs1357692	0.606617	0.729489	0.405655
GTCS	ieu-b-16	MUFA	rs6448344	1.15257	0.544175	0.0341736
GTCS	ieu-b-16	MUFA	rs7095686	0.475606	0.68586	0.488031
GTCS	ieu-b-16	MUFA	rs75466074	0.346737	0.582764	0.551851
GTCS	ieu-b-16	MUFA	All	0.64011	0.515926	0.214715
GTCS	ieu-b-16	PUFA	rs1357692	1.10417	0.530115	0.0372622
GTCS	ieu-b-16	PUFA	rs6448344	1.02928	0.536373	0.0549881
GTCS	ieu-b-16	PUFA	rs7095686	0.568091	0.526203	0.280319
GTCS	ieu-b-16	PUFA	rs75466074	0.646971	0.52409	0.21703
GTCS	ieu-b-16	PUFA	All	0.833922	0.458243	0.0687857
GTCS	ieu-b-16	LAC	rs1357692	-0.270341	0.544163	0.619329
GTCS	ieu-b-16	LAC	rs6448344	0.576684	0.861216	0.503103
GTCS	ieu-b-16	LAC	rs7095686	0.695926	0.741969	0.348273
GTCS	ieu-b-16	LAC	rs75466074	0.351444	0.898703	0.695756
GTCS	ieu-b-16	LAC	All	0.338387	0.641804	0.598025
GTCS	ieu-b-16	Hxa	All	-0.625483	0.428976	0.144817
GTCS	ieu-b-16	KOT3	rs1357692	-3.26692	3.24532	0.3141
GTCS	ieu-b-16	KOT3	rs6448344	-1.06381	3.274	0.745238
GTCS	ieu-b-16	KOT3	rs7095686	-4.4904	3.2058	0.161301
GTCS	ieu-b-16	KOT3	rs75466074	-2.38153	3.17943	0.45383
GTCS	ieu-b-16	KOT3	All	-2.81417	2.79339	0.313724
GTCS	ieu-b-16	kyn	All	0.41638	0.561287	0.45819

## Sheet: sTable9 
Table S9: Leave-one-out analysis of MR of oxidative stress on risk of epilepsy
Exposure	Exposure ID	Outcome	SNP	Beta	SE	P value
GST	prot-a-1283	all	All	NA	NA	NA
GST	prot-a-1283	focal	All	NA	NA	NA
GST	prot-a-1283	generalized	All	NA	NA	NA
GST	prot-a-1283	focal_HS	All	NA	NA	NA
GST	prot-a-1283	focal_NHS	All	NA	NA	NA
GST	prot-a-1283	focal_N	All	NA	NA	NA
GST	prot-a-1283	GTCS	All	NA	NA	NA
GPX	prot-a-1265	all	All	NA	NA	NA
GPX	prot-a-1265	focal	All	NA	NA	NA
GPX	prot-a-1265	generalized	All	NA	NA	NA
GPX	prot-a-1265	focal_HS	All	NA	NA	NA
GPX	prot-a-1265	focal_NHS	All	NA	NA	NA
GPX	prot-a-1265	focal_N	All	NA	NA	NA
GPX	prot-a-1265	GTCS	All	NA	NA	NA
Toc	met-a-571	all	All	NA	NA	NA
Toc	met-a-571	focal	All	NA	NA	NA
Toc	met-a-571	generalized	All	NA	NA	NA
Toc	met-a-571	focal_HS	All	NA	NA	NA
Toc	met-a-571	focal_NHS	All	NA	NA	NA
Toc	met-a-571	focal_N	All	NA	NA	NA
Toc	met-a-571	GTCS	All	NA	NA	NA
UA	ukb-d-30880_raw	all	rs10064782	9.16991e-05	0.000494707	0.852946
UA	ukb-d-30880_raw	all	rs10164318	6.02849e-05	0.000498519	0.903748
UA	ukb-d-30880_raw	all	rs10186643	4.30989e-05	0.000498096	0.931047
UA	ukb-d-30880_raw	all	rs10196697	5.39565e-05	0.000497504	0.913635
UA	ukb-d-30880_raw	all	rs10507059	5.54512e-05	0.000497883	0.91132
UA	ukb-d-30880_raw	all	rs10754894	6.688e-05	0.000498785	0.893335
UA	ukb-d-30880_raw	all	rs10782230	8.9846e-05	0.000495916	0.856233
UA	ukb-d-30880_raw	all	rs10797999	5.11045e-05	0.000497548	0.918191
UA	ukb-d-30880_raw	all	rs10846156	3.99751e-05	0.000496669	0.93585
UA	ukb-d-30880_raw	all	rs11072567	0.000111775	0.000499942	0.823087
UA	ukb-d-30880_raw	all	rs11128603	9.28001e-06	0.000492393	0.984963
UA	ukb-d-30880_raw	all	rs111346856	5.11865e-05	0.000497429	0.918041
UA	ukb-d-30880_raw	all	rs11158605	6.67833e-05	0.000497227	0.893156
UA	ukb-d-30880_raw	all	rs11163481	7.51821e-05	0.000496438	0.879626
UA	ukb-d-30880_raw	all	rs11202328	3.53653e-05	0.000497244	0.9433
UA	ukb-d-30880_raw	all	rs11218783	7.51171e-05	0.000496271	0.879689
UA	ukb-d-30880_raw	all	rs113115750	2.82834e-05	0.000496832	0.954603
UA	ukb-d-30880_raw	all	rs11666281	3.60264e-05	0.000497063	0.942221
UA	ukb-d-30880_raw	all	rs11693363	0.000125565	0.00049296	0.798942
UA	ukb-d-30880_raw	all	rs11748431	4.0238e-05	0.000496421	0.935397
UA	ukb-d-30880_raw	all	rs11766070	2.50203e-05	0.000494265	0.959627
UA	ukb-d-30880_raw	all	rs11835818	6.98402e-05	0.000498237	0.888522
UA	ukb-d-30880_raw	all	rs11854957	5.39646e-05	0.000497501	0.913622
UA	ukb-d-30880_raw	all	rs12133907	2.94755e-05	0.000497666	0.952771
UA	ukb-d-30880_raw	all	rs12144369	7.04052e-05	0.00049703	0.887355
UA	ukb-d-30880_raw	all	rs12277177	5.60812e-05	0.000497589	0.910264
UA	ukb-d-30880_raw	all	rs12316443	3.95668e-05	0.000497147	0.936565
UA	ukb-d-30880_raw	all	rs12443147	3.37188e-05	0.000496073	0.945808
UA	ukb-d-30880_raw	all	rs12554192	5.95071e-05	0.000497677	0.904824
UA	ukb-d-30880_raw	all	rs12576996	-1.60976e-05	0.000499209	0.974276
UA	ukb-d-30880_raw	all	rs12806743	6.16472e-05	0.000497695	0.901422
UA	ukb-d-30880_raw	all	rs12898868	4.94056e-05	0.000497849	0.920949
UA	ukb-d-30880_raw	all	rs13240994	0.000114296	0.000498612	0.818691
UA	ukb-d-30880_raw	all	rs13330604	2.97331e-05	0.000498164	0.952406
UA	ukb-d-30880_raw	all	rs140254647	1.65299e-05	0.000492827	0.973243
UA	ukb-d-30880_raw	all	rs141471965	-0.000168249	0.000569852	0.767802
UA	ukb-d-30880_raw	all	rs17024258	7.47573e-05	0.000496533	0.880324
UA	ukb-d-30880_raw	all	rs17183750	4.11976e-05	0.000496627	0.933888
UA	ukb-d-30880_raw	all	rs17553790	5.54863e-05	0.000497672	0.911226
UA	ukb-d-30880_raw	all	rs17624477	2.33359e-05	0.00049495	0.962395
UA	ukb-d-30880_raw	all	rs17817497	8.37764e-05	0.000497365	0.866237
UA	ukb-d-30880_raw	all	rs1800961	7.33198e-05	0.00049784	0.882914
UA	ukb-d-30880_raw	all	rs181673	4.43616e-05	0.000498458	0.929084
UA	ukb-d-30880_raw	all	rs187355703	8.95636e-05	0.000496158	0.856749
UA	ukb-d-30880_raw	all	rs193220	7.66329e-05	0.000497005	0.87746
UA	ukb-d-30880_raw	all	rs1955949	3.82835e-05	0.00049678	0.938573
UA	ukb-d-30880_raw	all	rs1991371	3.58332e-05	0.000497484	0.942579
UA	ukb-d-30880_raw	all	rs219787	-2.83463e-05	0.000487962	0.953676
UA	ukb-d-30880_raw	all	rs2258043	5.53526e-05	0.000497639	0.911434
UA	ukb-d-30880_raw	all	rs2345962	9.64105e-05	0.000494884	0.845538
UA	ukb-d-30880_raw	all	rs2437817	9.49384e-05	0.000494698	0.847811
UA	ukb-d-30880_raw	all	rs2439823	2.51641e-05	0.000494066	0.959379
UA	ukb-d-30880_raw	all	rs2511656	4.56254e-05	0.000497628	0.926948
UA	ukb-d-30880_raw	all	rs255751	3.01659e-05	0.000497285	0.951629
UA	ukb-d-30880_raw	all	rs2788144	5.62309e-05	0.000497871	0.910076
UA	ukb-d-30880_raw	all	rs2817188	0.000131719	0.000518666	0.799529
UA	ukb-d-30880_raw	all	rs2823139	-8.71911e-06	0.000488787	0.985768
UA	ukb-d-30880_raw	all	rs2834317	5.93974e-05	0.000497765	0.905015
UA	ukb-d-30880_raw	all	rs28374787	6.86605e-05	0.000497264	0.89018
UA	ukb-d-30880_raw	all	rs2941484	-5.80598e-05	0.00049499	0.906626
UA	ukb-d-30880_raw	all	rs2943654	8.29474e-05	0.000495833	0.867143
UA	ukb-d-30880_raw	all	rs2973444	4.45968e-05	0.000497287	0.928541
UA	ukb-d-30880_raw	all	rs33938520	4.40511e-05	0.000497007	0.929374
UA	ukb-d-30880_raw	all	rs345748	4.0707e-05	0.000497154	0.934742
UA	ukb-d-30880_raw	all	rs35523212	3.69803e-05	0.000517318	0.943012
UA	ukb-d-30880_raw	all	rs3824359	7.35538e-05	0.000497136	0.882378
UA	ukb-d-30880_raw	all	rs40270	5.27015e-05	0.000498302	0.915771
UA	ukb-d-30880_raw	all	rs41264869	8.22766e-05	0.000495757	0.868187
UA	ukb-d-30880_raw	all	rs423144	-3.93372e-05	0.000499746	0.93726
UA	ukb-d-30880_raw	all	rs4293567	8.83183e-05	0.000497389	0.859065
UA	ukb-d-30880_raw	all	rs436780	6.4496e-05	0.000497578	0.896867
UA	ukb-d-30880_raw	all	rs4549372	2.4211e-05	0.000495297	0.961014
UA	ukb-d-30880_raw	all	rs455213	0.000100363	0.000495571	0.83951
UA	ukb-d-30880_raw	all	rs4575545	3.66896e-05	0.000499029	0.941391
UA	ukb-d-30880_raw	all	rs4733363	6.72076e-05	0.000497253	0.892487
UA	ukb-d-30880_raw	all	rs4744712	-8.3656e-06	0.000485637	0.986256
UA	ukb-d-30880_raw	all	rs4751640	8.43171e-05	0.000495279	0.86482
UA	ukb-d-30880_raw	all	rs4783581	9.9043e-05	0.000497378	0.842161
UA	ukb-d-30880_raw	all	rs478425	4.14918e-05	0.000497093	0.933479
UA	ukb-d-30880_raw	all	rs4823085	5.8225e-05	0.00049762	0.906855
UA	ukb-d-30880_raw	all	rs4962687	0.000100314	0.000494782	0.839335
UA	ukb-d-30880_raw	all	rs4966019	2.68859e-05	0.000500848	0.95719
UA	ukb-d-30880_raw	all	rs508205	9.61505e-05	0.000494423	0.845808
UA	ukb-d-30880_raw	all	rs538656	3.37953e-05	0.000497532	0.945845
UA	ukb-d-30880_raw	all	rs541564	5.21519e-05	0.000497694	0.916545
UA	ukb-d-30880_raw	all	rs55838345	1.45216e-05	0.000490179	0.976366
UA	ukb-d-30880_raw	all	rs55902013	2.93595e-05	0.000495578	0.952759
UA	ukb-d-30880_raw	all	rs56379622	8.3375e-05	0.000496743	0.866706
UA	ukb-d-30880_raw	all	rs603424	0.00012685	0.000481014	0.792
UA	ukb-d-30880_raw	all	rs6142206	0.000148032	0.000482095	0.758798
UA	ukb-d-30880_raw	all	rs62294340	1.79151e-05	0.000495909	0.971182
UA	ukb-d-30880_raw	all	rs6467228	7.46098e-05	0.000497256	0.880731
UA	ukb-d-30880_raw	all	rs653178	-8.50702e-06	0.000498131	0.986374
UA	ukb-d-30880_raw	all	rs655185	6.64959e-05	0.000497521	0.893676
UA	ukb-d-30880_raw	all	rs6730118	5.52202e-05	0.000497678	0.911651
UA	ukb-d-30880_raw	all	rs67590677	9.66235e-05	0.000492712	0.844528
UA	ukb-d-30880_raw	all	rs676015	-5.79733e-06	0.000488129	0.990524
UA	ukb-d-30880_raw	all	rs700750	9.00559e-05	0.0004951	0.855666
UA	ukb-d-30880_raw	all	rs7093087	9.3673e-05	0.000494444	0.849739
UA	ukb-d-30880_raw	all	rs7154553	0.000103747	0.000492608	0.833193
UA	ukb-d-30880_raw	all	rs7224610	0.000228042	0.000483509	0.637184
UA	ukb-d-30880_raw	all	rs72799841	2.37012e-05	0.000494942	0.961806
UA	ukb-d-30880_raw	all	rs7565788	4.49205e-05	0.000499713	0.928372
UA	ukb-d-30880_raw	all	rs76358556	8.25706e-05	0.000497142	0.868086
UA	ukb-d-30880_raw	all	rs7656569	0.000105041	0.00049953	0.833449
UA	ukb-d-30880_raw	all	rs7696556	1.77395e-05	0.000493697	0.971337
UA	ukb-d-30880_raw	all	rs7736102	3.68567e-05	0.000497014	0.940886
UA	ukb-d-30880_raw	all	rs784257	9.27346e-05	0.00049284	0.850748
UA	ukb-d-30880_raw	all	rs8048364	5.31851e-05	0.000497577	0.914878
UA	ukb-d-30880_raw	all	rs807624	6.81926e-05	0.000498277	0.891144
UA	ukb-d-30880_raw	all	rs836968	6.66426e-05	0.000497607	0.893461
UA	ukb-d-30880_raw	all	rs854917	7.21035e-05	0.000496799	0.884603
UA	ukb-d-30880_raw	all	rs871375	6.84406e-05	0.000497945	0.890678
UA	ukb-d-30880_raw	all	rs9297949	6.87381e-05	0.000498688	0.890368
UA	ukb-d-30880_raw	all	rs9534949	6.4525e-05	0.000497713	0.896849
UA	ukb-d-30880_raw	all	rs963837	0.00014333	0.000494321	0.771851
UA	ukb-d-30880_raw	all	rs9807214	6.06114e-05	0.000497538	0.903039
UA	ukb-d-30880_raw	all	rs9880232	6.68948e-05	0.000497441	0.893025
UA	ukb-d-30880_raw	all	rs9932625	8.34137e-05	0.000496713	0.866637
UA	ukb-d-30880_raw	all	All	5.71905e-05	0.000494838	0.90799
UA	ukb-d-30880_raw	focal	rs10064782	-7.49372e-05	0.000571052	0.895596
UA	ukb-d-30880_raw	focal	rs10164318	-0.000121436	0.00057463	0.83263
UA	ukb-d-30880_raw	focal	rs10186643	-0.000106625	0.000574547	0.852773
UA	ukb-d-30880_raw	focal	rs10196697	-0.000111345	0.000573621	0.846091
UA	ukb-d-30880_raw	focal	rs10507059	-9.40484e-05	0.000573456	0.869729
UA	ukb-d-30880_raw	focal	rs10754894	-7.44631e-05	0.000573933	0.896771
UA	ukb-d-30880_raw	focal	rs10782230	-8.59841e-05	0.000573125	0.880743
UA	ukb-d-30880_raw	focal	rs10797999	-0.000118632	0.000573588	0.836147
UA	ukb-d-30880_raw	focal	rs10846156	-0.000159775	0.000567108	0.778145
UA	ukb-d-30880_raw	focal	rs11072567	-3.83133e-05	0.000575823	0.946951
UA	ukb-d-30880_raw	focal	rs11128603	-0.000156452	0.000569671	0.783596
UA	ukb-d-30880_raw	focal	rs111346856	-0.000143898	0.000570239	0.800773
UA	ukb-d-30880_raw	focal	rs11158605	-0.000126545	0.000572864	0.825171
UA	ukb-d-30880_raw	focal	rs11163481	-8.82096e-05	0.000572089	0.877461
UA	ukb-d-30880_raw	focal	rs11202328	-0.000154612	0.000571168	0.786627
UA	ukb-d-30880_raw	focal	rs11218783	-9.90967e-05	0.00057311	0.862722
UA	ukb-d-30880_raw	focal	rs113115750	-8.80208e-05	0.000573603	0.878042
UA	ukb-d-30880_raw	focal	rs11666281	-0.000147	0.000571765	0.797103
UA	ukb-d-30880_raw	focal	rs11693363	-3.57645e-05	0.000568889	0.949872
UA	ukb-d-30880_raw	focal	rs11748431	-0.000122574	0.00057311	0.830644
UA	ukb-d-30880_raw	focal	rs11766070	-0.000139374	0.000571426	0.807304
UA	ukb-d-30880_raw	focal	rs11835818	-8.85605e-05	0.000574074	0.877399
UA	ukb-d-30880_raw	focal	rs11854957	-0.000106554	0.000573552	0.852617
UA	ukb-d-30880_raw	focal	rs12133907	-0.000119189	0.000574795	0.835729
UA	ukb-d-30880_raw	focal	rs12144369	-9.90466e-05	0.000573298	0.862835
UA	ukb-d-30880_raw	focal	rs12277177	-0.000124833	0.000573101	0.827569
UA	ukb-d-30880_raw	focal	rs12316443	-0.000113944	0.000573969	0.842639
UA	ukb-d-30880_raw	focal	rs12443147	-0.000139424	0.00057173	0.807336
UA	ukb-d-30880_raw	focal	rs12554192	-0.000112761	0.000573776	0.844199
UA	ukb-d-30880_raw	focal	rs12576996	-0.000214896	0.00057408	0.708158
UA	ukb-d-30880_raw	focal	rs12806743	-9.19451e-05	0.000573018	0.872521
UA	ukb-d-30880_raw	focal	rs12898868	-0.000123432	0.000573834	0.829689
UA	ukb-d-30880_raw	focal	rs13240994	-8.09486e-05	0.000576577	0.888348
UA	ukb-d-30880_raw	focal	rs13330604	-0.000129129	0.000574928	0.822291
UA	ukb-d-30880_raw	focal	rs140254647	-0.000155194	0.000568705	0.784938
UA	ukb-d-30880_raw	focal	rs141471965	-0.000298032	0.000658803	0.650992
UA	ukb-d-30880_raw	focal	rs17024258	-9.20996e-05	0.000572632	0.872223
UA	ukb-d-30880_raw	focal	rs17183750	-0.00011682	0.000573513	0.838594
UA	ukb-d-30880_raw	focal	rs17553790	-0.000126319	0.000573157	0.825566
UA	ukb-d-30880_raw	focal	rs17624477	-0.00015135	0.000570313	0.790716
UA	ukb-d-30880_raw	focal	rs17817497	-0.000124605	0.000574356	0.82825
UA	ukb-d-30880_raw	focal	rs1800961	-0.000102585	0.000574355	0.858245
UA	ukb-d-30880_raw	focal	rs181673	-9.91515e-05	0.000574753	0.863035
UA	ukb-d-30880_raw	focal	rs187355703	-6.58434e-05	0.000570954	0.90819
UA	ukb-d-30880_raw	focal	rs193220	-8.21135e-05	0.000572332	0.885918
UA	ukb-d-30880_raw	focal	rs1955949	-0.000135457	0.000572412	0.812935
UA	ukb-d-30880_raw	focal	rs1991371	-0.00011564	0.000574379	0.84044
UA	ukb-d-30880_raw	focal	rs219787	-0.000217508	0.000560312	0.697875
UA	ukb-d-30880_raw	focal	rs2258043	-0.000129958	0.000572764	0.820505
UA	ukb-d-30880_raw	focal	rs2345962	-9.12329e-05	0.000573482	0.873601
UA	ukb-d-30880_raw	focal	rs2437817	-6.20022e-05	0.000569413	0.913291
UA	ukb-d-30880_raw	focal	rs2439823	-0.000143852	0.000570367	0.80088
UA	ukb-d-30880_raw	focal	rs2511656	-0.00010616	0.000574003	0.85327
UA	ukb-d-30880_raw	focal	rs255751	-0.000126399	0.000574252	0.825785
UA	ukb-d-30880_raw	focal	rs2788144	-0.000115628	0.00057393	0.840334
UA	ukb-d-30880_raw	focal	rs2817188	-7.39057e-05	0.000598221	0.901678
UA	ukb-d-30880_raw	focal	rs2823139	-0.000160268	0.000569616	0.778433
UA	ukb-d-30880_raw	focal	rs2834317	-9.84182e-05	0.000573525	0.86375
UA	ukb-d-30880_raw	focal	rs28374787	-9.61786e-05	0.000573198	0.866746
UA	ukb-d-30880_raw	focal	rs2941484	-0.000246341	0.000570343	0.665802
UA	ukb-d-30880_raw	focal	rs2943654	-9.01059e-05	0.000572757	0.874993
UA	ukb-d-30880_raw	focal	rs2973444	-0.000127716	0.000573121	0.823658
UA	ukb-d-30880_raw	focal	rs33938520	-0.000102041	0.000573436	0.858765
UA	ukb-d-30880_raw	focal	rs345748	-0.000128335	0.000573296	0.82287
UA	ukb-d-30880_raw	focal	rs35523212	-7.73006e-06	0.000595338	0.98964
UA	ukb-d-30880_raw	focal	rs3824359	-8.87372e-05	0.000572874	0.876901
UA	ukb-d-30880_raw	focal	rs40270	-0.000106249	0.000574483	0.85327
UA	ukb-d-30880_raw	focal	rs41264869	-7.96426e-05	0.000571263	0.889122
UA	ukb-d-30880_raw	focal	rs423144	-0.000224776	0.000575974	0.696349
UA	ukb-d-30880_raw	focal	rs4293567	-8.82262e-05	0.000574266	0.877899
UA	ukb-d-30880_raw	focal	rs436780	-0.000110862	0.000573828	0.846805
UA	ukb-d-30880_raw	focal	rs4549372	-0.000121004	0.000573712	0.832954
UA	ukb-d-30880_raw	focal	rs455213	-1.93232e-05	0.000563468	0.972643
UA	ukb-d-30880_raw	focal	rs4575545	-0.000124391	0.000575574	0.828897
UA	ukb-d-30880_raw	focal	rs4733363	-9.83454e-05	0.000573214	0.863777
UA	ukb-d-30880_raw	focal	rs4744712	-0.000186777	0.00055976	0.738626
UA	ukb-d-30880_raw	focal	rs4751640	-9.35971e-05	0.000572901	0.870224
UA	ukb-d-30880_raw	focal	rs4783581	-4.76721e-05	0.000571935	0.933571
UA	ukb-d-30880_raw	focal	rs478425	-0.000115107	0.000573814	0.841012
UA	ukb-d-30880_raw	focal	rs4823085	-9.58595e-05	0.000573097	0.867161
UA	ukb-d-30880_raw	focal	rs4962687	-5.1766e-05	0.000568862	0.927493
UA	ukb-d-30880_raw	focal	rs4966019	-0.000159223	0.000576858	0.782534
UA	ukb-d-30880_raw	focal	rs508205	-9.73186e-05	0.000573655	0.865288
UA	ukb-d-30880_raw	focal	rs538656	-0.00013159	0.000573969	0.818665
UA	ukb-d-30880_raw	focal	rs541564	-0.000139544	0.000572006	0.807265
UA	ukb-d-30880_raw	focal	rs55838345	-0.000164104	0.000563533	0.770894
UA	ukb-d-30880_raw	focal	rs55902013	-0.000152969	0.000569537	0.788249
UA	ukb-d-30880_raw	focal	rs603424	-1.75323e-05	0.000547395	0.974449
UA	ukb-d-30880_raw	focal	rs6142206	-3.66775e-05	0.000564984	0.948239
UA	ukb-d-30880_raw	focal	rs62294340	-0.000189929	0.000565987	0.737194
UA	ukb-d-30880_raw	focal	rs6467228	-9.43054e-05	0.00057354	0.869395
UA	ukb-d-30880_raw	focal	rs653178	-0.000172318	0.000575184	0.764491
UA	ukb-d-30880_raw	focal	rs655185	-0.000103022	0.000573719	0.857491
UA	ukb-d-30880_raw	focal	rs6730118	-0.000140685	0.000571514	0.805556
UA	ukb-d-30880_raw	focal	rs67590677	-7.12019e-05	0.000569469	0.900498
UA	ukb-d-30880_raw	focal	rs676015	-0.000183573	0.000562853	0.744313
UA	ukb-d-30880_raw	focal	rs686364	-0.000150789	0.000571683	0.791963
UA	ukb-d-30880_raw	focal	rs700750	-9.59816e-05	0.000573441	0.867072
UA	ukb-d-30880_raw	focal	rs7093087	-7.12186e-05	0.000570483	0.900651
UA	ukb-d-30880_raw	focal	rs7154553	-8.12662e-05	0.000572147	0.88705
UA	ukb-d-30880_raw	focal	rs7224610	6.90784e-05	0.000560792	0.901964
UA	ukb-d-30880_raw	focal	rs72799841	-0.000118211	0.000573788	0.836776
UA	ukb-d-30880_raw	focal	rs738408	-0.00013685	0.000573177	0.811294
UA	ukb-d-30880_raw	focal	rs7565788	-0.000123369	0.000576154	0.83045
UA	ukb-d-30880_raw	focal	rs76358556	-8.88242e-05	0.000573696	0.876957
UA	ukb-d-30880_raw	focal	rs7656569	-6.67649e-05	0.000576362	0.907781
UA	ukb-d-30880_raw	focal	rs7696556	-0.000162366	0.000568095	0.775025
UA	ukb-d-30880_raw	focal	rs7736102	-0.000101844	0.000573903	0.859149
UA	ukb-d-30880_raw	focal	rs784257	-7.54759e-05	0.000569539	0.894572
UA	ukb-d-30880_raw	focal	rs8048364	-0.000120097	0.000573468	0.834118
UA	ukb-d-30880_raw	focal	rs807624	-0.000111556	0.000574663	0.846078
UA	ukb-d-30880_raw	focal	rs836968	-0.000100248	0.000573718	0.861289
UA	ukb-d-30880_raw	focal	rs854917	-8.65115e-05	0.00057191	0.879765
UA	ukb-d-30880_raw	focal	rs871375	-9.55818e-05	0.000573963	0.86774
UA	ukb-d-30880_raw	focal	rs9297949	-0.000102617	0.000575033	0.858366
UA	ukb-d-30880_raw	focal	rs9534949	-0.000109125	0.000573957	0.84921
UA	ukb-d-30880_raw	focal	rs963837	2.05752e-05	0.000565158	0.970959
UA	ukb-d-30880_raw	focal	rs9807214	-0.000104645	0.000573543	0.855226
UA	ukb-d-30880_raw	focal	rs9880232	-7.12456e-05	0.000569927	0.900517
UA	ukb-d-30880_raw	focal	rs9932625	-0.000114241	0.000574166	0.842287
UA	ukb-d-30880_raw	focal	All	-0.000110746	0.000570524	0.846088
UA	ukb-d-30880_raw	generalized	rs10064782	0.0011857	0.000743608	0.110819
UA	ukb-d-30880_raw	generalized	rs10164318	0.00111404	0.000753588	0.139325
UA	ukb-d-30880_raw	generalized	rs10186643	0.00103858	0.000748248	0.165131
UA	ukb-d-30880_raw	generalized	rs10196697	0.00111103	0.000752083	0.139604
UA	ukb-d-30880_raw	generalized	rs10507059	0.00109617	0.000752237	0.145058
UA	ukb-d-30880_raw	generalized	rs10754894	0.00108062	0.000753261	0.151404
UA	ukb-d-30880_raw	generalized	rs10782230	0.00114495	0.000751597	0.127671
UA	ukb-d-30880_raw	generalized	rs10797999	0.00114388	0.000750521	0.127481
UA	ukb-d-30880_raw	generalized	rs10846156	0.00115388	0.000748902	0.123374
UA	ukb-d-30880_raw	generalized	rs11072567	0.00116182	0.000757211	0.124945
UA	ukb-d-30880_raw	generalized	rs11128603	0.0010448	0.000745531	0.161089
UA	ukb-d-30880_raw	generalized	rs11158605	0.00114303	0.000750174	0.127587
UA	ukb-d-30880_raw	generalized	rs11163481	0.0011494	0.000749426	0.125103
UA	ukb-d-30880_raw	generalized	rs11202328	0.00116648	0.000749925	0.119838
UA	ukb-d-30880_raw	generalized	rs11218783	0.00111669	0.000752087	0.1376
UA	ukb-d-30880_raw	generalized	rs113115750	0.000969973	0.000731637	0.18492
UA	ukb-d-30880_raw	generalized	rs11666281	0.00111612	0.000752808	0.138177
UA	ukb-d-30880_raw	generalized	rs11693363	0.00117683	0.000750755	0.116992
UA	ukb-d-30880_raw	generalized	rs11748431	0.00113557	0.000750984	0.130508
UA	ukb-d-30880_raw	generalized	rs11766070	0.00111889	0.000752158	0.136862
UA	ukb-d-30880_raw	generalized	rs11835818	0.00115673	0.000751813	0.123904
UA	ukb-d-30880_raw	generalized	rs11854957	0.00107438	0.000748629	0.151251
UA	ukb-d-30880_raw	generalized	rs12133907	0.0010332	0.00074842	0.16743
UA	ukb-d-30880_raw	generalized	rs12144369	0.00115195	0.000749058	0.124083
UA	ukb-d-30880_raw	generalized	rs12277177	0.00115897	0.000747987	0.121274
UA	ukb-d-30880_raw	generalized	rs12316443	0.00104918	0.000746373	0.159812
UA	ukb-d-30880_raw	generalized	rs12443147	0.0011492	0.000749823	0.125367
UA	ukb-d-30880_raw	generalized	rs12554192	0.00116383	0.000747707	0.119582
UA	ukb-d-30880_raw	generalized	rs12576996	0.00112506	0.00075831	0.137906
UA	ukb-d-30880_raw	generalized	rs12708477	0.00113473	0.000751303	0.130953
UA	ukb-d-30880_raw	generalized	rs12806743	0.00107206	0.000749561	0.152644
UA	ukb-d-30880_raw	generalized	rs12898868	0.00109722	0.000752342	0.144729
UA	ukb-d-30880_raw	generalized	rs13240994	0.00114367	0.000756391	0.130531
UA	ukb-d-30880_raw	generalized	rs13330604	0.00107314	0.000753077	0.154154
UA	ukb-d-30880_raw	generalized	rs140254647	0.00109644	0.000751843	0.144746
UA	ukb-d-30880_raw	generalized	rs141471965	0.000815075	0.000852923	0.339261
UA	ukb-d-30880_raw	generalized	rs17024258	0.00109235	0.000751355	0.145992
UA	ukb-d-30880_raw	generalized	rs17183750	0.0010817	0.000749762	0.149097
UA	ukb-d-30880_raw	generalized	rs17553790	0.00113147	0.000751751	0.132296
UA	ukb-d-30880_raw	generalized	rs17624477	0.00110164	0.000752339	0.143115
UA	ukb-d-30880_raw	generalized	rs17817497	0.00116066	0.000751363	0.122408
UA	ukb-d-30880_raw	generalized	rs1800961	0.00119451	0.000746701	0.10966
UA	ukb-d-30880_raw	generalized	rs181673	0.00110293	0.000753737	0.143392
UA	ukb-d-30880_raw	generalized	rs187355703	0.00112121	0.000753054	0.136517
UA	ukb-d-30880_raw	generalized	rs193220	0.00112634	0.000752459	0.134426
UA	ukb-d-30880_raw	generalized	rs1955949	0.00113648	0.000751537	0.130481
UA	ukb-d-30880_raw	generalized	rs1991371	0.00108003	0.000751949	0.150916
UA	ukb-d-30880_raw	generalized	rs219787	0.0010485	0.000749839	0.162024
UA	ukb-d-30880_raw	generalized	rs2258043	0.00113736	0.000751173	0.129996
UA	ukb-d-30880_raw	generalized	rs2345962	0.00116906	0.000748755	0.118443
UA	ukb-d-30880_raw	generalized	rs2437817	0.00111369	0.000752658	0.138959
UA	ukb-d-30880_raw	generalized	rs2439823	0.00110923	0.000752123	0.140266
UA	ukb-d-30880_raw	generalized	rs2511656	0.00111226	0.000752688	0.139482
UA	ukb-d-30880_raw	generalized	rs255751	0.00111084	0.000753416	0.140372
UA	ukb-d-30880_raw	generalized	rs2788144	0.00111971	0.000752635	0.136824
UA	ukb-d-30880_raw	generalized	rs2817188	0.00136932	0.000781023	0.0795609
UA	ukb-d-30880_raw	generalized	rs2823139	0.000997836	0.000734261	0.174157
UA	ukb-d-30880_raw	generalized	rs2834317	0.0010492	0.000745803	0.159486
UA	ukb-d-30880_raw	generalized	rs28374787	0.00110528	0.000752236	0.141743
UA	ukb-d-30880_raw	generalized	rs2941484	0.00107518	0.000757524	0.155801
UA	ukb-d-30880_raw	generalized	rs2943654	0.00116428	0.000747721	0.119447
UA	ukb-d-30880_raw	generalized	rs2973444	0.00111596	0.000752446	0.138047
UA	ukb-d-30880_raw	generalized	rs33938520	0.00104171	0.000741254	0.159922
UA	ukb-d-30880_raw	generalized	rs345748	0.00109598	0.00075196	0.14498
UA	ukb-d-30880_raw	generalized	rs35523212	0.000942894	0.000779845	0.226632
UA	ukb-d-30880_raw	generalized	rs3824359	0.00109399	0.000751862	0.145659
UA	ukb-d-30880_raw	generalized	rs40270	0.00109611	0.000753119	0.14555
UA	ukb-d-30880_raw	generalized	rs41264869	0.0011134	0.000752254	0.13885
UA	ukb-d-30880_raw	generalized	rs423144	0.00103014	0.000758746	0.174562
UA	ukb-d-30880_raw	generalized	rs4293567	0.00115548	0.000752496	0.124653
UA	ukb-d-30880_raw	generalized	rs436780	0.00114266	0.000750886	0.128073
UA	ukb-d-30880_raw	generalized	rs4549372	0.00100176	0.000734094	0.172373
UA	ukb-d-30880_raw	generalized	rs455213	0.00109449	0.000753131	0.146152
UA	ukb-d-30880_raw	generalized	rs4575545	0.00107558	0.000754308	0.153891
UA	ukb-d-30880_raw	generalized	rs4733363	0.00112385	0.000752023	0.135061
UA	ukb-d-30880_raw	generalized	rs4744712	0.00109247	0.000751562	0.146056
UA	ukb-d-30880_raw	generalized	rs4751640	0.00117833	0.000743545	0.113024
UA	ukb-d-30880_raw	generalized	rs4783581	0.00115163	0.000753785	0.126562
UA	ukb-d-30880_raw	generalized	rs478425	0.00111058	0.000752405	0.139933
UA	ukb-d-30880_raw	generalized	rs4823085	0.00109145	0.000751239	0.14626
UA	ukb-d-30880_raw	generalized	rs4962687	0.00115015	0.000751455	0.125876
UA	ukb-d-30880_raw	generalized	rs4966019	0.00110489	0.000758093	0.144991
UA	ukb-d-30880_raw	generalized	rs508205	0.00120948	0.000738936	0.101674
UA	ukb-d-30880_raw	generalized	rs538656	0.00104229	0.000748344	0.163683
UA	ukb-d-30880_raw	generalized	rs541564	0.00116393	0.000747928	0.11966
UA	ukb-d-30880_raw	generalized	rs55838345	0.00108967	0.000750563	0.146556
UA	ukb-d-30880_raw	generalized	rs55902013	0.00111521	0.000752407	0.13829
UA	ukb-d-30880_raw	generalized	rs603424	0.00111552	0.00075223	0.138089
UA	ukb-d-30880_raw	generalized	rs6142206	0.00128247	0.000718247	0.0741713
UA	ukb-d-30880_raw	generalized	rs62294340	0.00113861	0.000752667	0.130339
UA	ukb-d-30880_raw	generalized	rs6467228	0.00107607	0.000750662	0.151717
UA	ukb-d-30880_raw	generalized	rs653178	0.000953398	0.000747812	0.202338
UA	ukb-d-30880_raw	generalized	rs655185	0.0011471	0.000750502	0.126404
UA	ukb-d-30880_raw	generalized	rs6730118	0.00114086	0.000751058	0.128762
UA	ukb-d-30880_raw	generalized	rs67590677	0.00114795	0.000749815	0.125773
UA	ukb-d-30880_raw	generalized	rs676015	0.00109674	0.000752128	0.144789
UA	ukb-d-30880_raw	generalized	rs686364	0.00107387	0.00075096	0.152717
UA	ukb-d-30880_raw	generalized	rs700750	0.00119671	0.000741299	0.106452
UA	ukb-d-30880_raw	generalized	rs7093087	0.00115573	0.000749675	0.123162
UA	ukb-d-30880_raw	generalized	rs7154553	0.00115163	0.000750409	0.124865
UA	ukb-d-30880_raw	generalized	rs7224610	0.00123471	0.00075145	0.100362
UA	ukb-d-30880_raw	generalized	rs72799841	0.000993288	0.000728071	0.172481
UA	ukb-d-30880_raw	generalized	rs738408	0.00101564	0.000742004	0.171068
UA	ukb-d-30880_raw	generalized	rs7565788	0.0010808	0.000754916	0.152236
UA	ukb-d-30880_raw	generalized	rs76358556	0.00116229	0.000750844	0.121628
UA	ukb-d-30880_raw	generalized	rs7656569	0.00118906	0.000755349	0.115445
UA	ukb-d-30880_raw	generalized	rs7696556	0.0011211	0.000752206	0.136115
UA	ukb-d-30880_raw	generalized	rs7736102	0.00106184	0.00074878	0.156163
UA	ukb-d-30880_raw	generalized	rs784257	0.00114476	0.000749902	0.126874
UA	ukb-d-30880_raw	generalized	rs8048364	0.00108804	0.000750928	0.147358
UA	ukb-d-30880_raw	generalized	rs807624	0.00114931	0.000752229	0.126544
UA	ukb-d-30880_raw	generalized	rs836968	0.0011652	0.000748203	0.119391
UA	ukb-d-30880_raw	generalized	rs854917	0.00108483	0.000750357	0.148245
UA	ukb-d-30880_raw	generalized	rs871375	0.00110474	0.000753063	0.142379
UA	ukb-d-30880_raw	generalized	rs9297949	0.00117107	0.000751661	0.119239
UA	ukb-d-30880_raw	generalized	rs9534949	0.0011485	0.000750633	0.126005
UA	ukb-d-30880_raw	generalized	rs963837	0.0011124	0.000755625	0.140977
UA	ukb-d-30880_raw	generalized	rs9807214	0.00112496	0.000751922	0.134626
UA	ukb-d-30880_raw	generalized	rs9880232	0.0010845	0.000750917	0.148674
UA	ukb-d-30880_raw	generalized	rs9932625	0.00117922	0.000747734	0.114781
UA	ukb-d-30880_raw	generalized	All	0.00111377	0.000748059	0.13652
UA	ukb-d-30880_raw	focal_HS	rs10064782	-7.57727e-05	8.58424e-05	0.377401
UA	ukb-d-30880_raw	focal_HS	rs10164318	-8.24416e-05	8.57847e-05	0.336538
UA	ukb-d-30880_raw	focal_HS	rs10186643	-8.91942e-05	8.48174e-05	0.292982
UA	ukb-d-30880_raw	focal_HS	rs10196697	-7.84199e-05	8.5805e-05	0.360752
UA	ukb-d-30880_raw	focal_HS	rs10507059	-7.76158e-05	8.58952e-05	0.366202
UA	ukb-d-30880_raw	focal_HS	rs10754894	-7.14702e-05	8.58354e-05	0.405046
UA	ukb-d-30880_raw	focal_HS	rs10782230	-7.98006e-05	8.58383e-05	0.352546
UA	ukb-d-30880_raw	focal_HS	rs10797999	-7.82849e-05	8.58357e-05	0.361752
UA	ukb-d-30880_raw	focal_HS	rs10846156	-7.64401e-05	8.58355e-05	0.373175
UA	ukb-d-30880_raw	focal_HS	rs11072567	-9.04755e-05	8.59723e-05	0.292626
UA	ukb-d-30880_raw	focal_HS	rs11128603	-8.43759e-05	8.52454e-05	0.322272
UA	ukb-d-30880_raw	focal_HS	rs11158605	-8.01813e-05	8.56615e-05	0.34926
UA	ukb-d-30880_raw	focal_HS	rs11163481	-7.19242e-05	8.53093e-05	0.399173
UA	ukb-d-30880_raw	focal_HS	rs11202328	-7.69551e-05	8.59414e-05	0.370554
UA	ukb-d-30880_raw	focal_HS	rs11218783	-7.45251e-05	8.5676e-05	0.384384
UA	ukb-d-30880_raw	focal_HS	rs113115750	-7.312e-05	8.58056e-05	0.394126
UA	ukb-d-30880_raw	focal_HS	rs11666281	-7.87959e-05	8.58809e-05	0.35888
UA	ukb-d-30880_raw	focal_HS	rs11693363	-7.94373e-05	8.59972e-05	0.355632
UA	ukb-d-30880_raw	focal_HS	rs11748431	-7.72401e-05	8.58353e-05	0.368193
UA	ukb-d-30880_raw	focal_HS	rs11766070	-8.36293e-05	8.5072e-05	0.325587
UA	ukb-d-30880_raw	focal_HS	rs11835818	-8.13175e-05	8.58535e-05	0.343555
UA	ukb-d-30880_raw	focal_HS	rs11854957	-7.82565e-05	8.58214e-05	0.361846
UA	ukb-d-30880_raw	focal_HS	rs12133907	-8.10259e-05	8.59142e-05	0.345628
UA	ukb-d-30880_raw	focal_HS	rs12144369	-7.46812e-05	8.5718e-05	0.383622
UA	ukb-d-30880_raw	focal_HS	rs12277177	-7.46751e-05	8.57347e-05	0.383753
UA	ukb-d-30880_raw	focal_HS	rs12316443	-7.32967e-05	8.56887e-05	0.392339
UA	ukb-d-30880_raw	focal_HS	rs12443147	-8.20835e-05	8.54504e-05	0.336754
UA	ukb-d-30880_raw	focal_HS	rs12554192	-8.05637e-05	8.56851e-05	0.3471
UA	ukb-d-30880_raw	focal_HS	rs12576996	-7.54376e-05	8.65249e-05	0.383285
UA	ukb-d-30880_raw	focal_HS	rs12708477	-7.05039e-05	8.50176e-05	0.406942
UA	ukb-d-30880_raw	focal_HS	rs12806743	-7.169e-05	8.54212e-05	0.401327
UA	ukb-d-30880_raw	focal_HS	rs12898868	-7.49662e-05	8.58348e-05	0.382457
UA	ukb-d-30880_raw	focal_HS	rs13240994	-8.68616e-05	8.60426e-05	0.312726
UA	ukb-d-30880_raw	focal_HS	rs13330604	-7.69139e-05	8.60614e-05	0.371477
UA	ukb-d-30880_raw	focal_HS	rs140254647	-7.86718e-05	8.58337e-05	0.359373
UA	ukb-d-30880_raw	focal_HS	rs141471965	-0.000126676	9.66922e-05	0.190164
UA	ukb-d-30880_raw	focal_HS	rs17024258	-7.74033e-05	8.58485e-05	0.367255
UA	ukb-d-30880_raw	focal_HS	rs17183750	-7.529e-05	8.57608e-05	0.379994
UA	ukb-d-30880_raw	focal_HS	rs17553790	-8.48548e-05	8.48795e-05	0.317451
UA	ukb-d-30880_raw	focal_HS	rs17624477	-8.19703e-05	8.55754e-05	0.338127
UA	ukb-d-30880_raw	focal_HS	rs17817497	-7.59459e-05	8.5968e-05	0.377009
UA	ukb-d-30880_raw	focal_HS	rs1800961	-7.93198e-05	8.5928e-05	0.355957
UA	ukb-d-30880_raw	focal_HS	rs181673	-7.41717e-05	8.59572e-05	0.388197
UA	ukb-d-30880_raw	focal_HS	rs187355703	-7.21112e-05	8.56877e-05	0.400035
UA	ukb-d-30880_raw	focal_HS	rs193220	-8.31266e-05	8.54553e-05	0.330678
UA	ukb-d-30880_raw	focal_HS	rs195485	-6.46195e-05	8.32387e-05	0.437562
UA	ukb-d-30880_raw	focal_HS	rs1955949	-6.5488e-05	8.37303e-05	0.434138
UA	ukb-d-30880_raw	focal_HS	rs1991371	-7.75871e-05	8.59482e-05	0.366675
UA	ukb-d-30880_raw	focal_HS	rs219787	-8.86617e-05	8.49916e-05	0.296864
UA	ukb-d-30880_raw	focal_HS	rs2229357	-4.48626e-05	8.52883e-05	0.59888
UA	ukb-d-30880_raw	focal_HS	rs2258043	-8.2691e-05	8.53207e-05	0.332456
UA	ukb-d-30880_raw	focal_HS	rs2345962	-6.66129e-05	8.45756e-05	0.430923
UA	ukb-d-30880_raw	focal_HS	rs2437817	-8.47531e-05	8.51516e-05	0.319581
UA	ukb-d-30880_raw	focal_HS	rs2439823	-7.43479e-05	8.56741e-05	0.385504
UA	ukb-d-30880_raw	focal_HS	rs2493121	-8.15263e-05	8.54794e-05	0.340208
UA	ukb-d-30880_raw	focal_HS	rs2511656	-7.63343e-05	8.58847e-05	0.374111
UA	ukb-d-30880_raw	focal_HS	rs255751	-7.5467e-05	8.59492e-05	0.379921
UA	ukb-d-30880_raw	focal_HS	rs2788144	-8.15865e-05	8.56551e-05	0.340843
UA	ukb-d-30880_raw	focal_HS	rs2817188	-6.46847e-05	8.93489e-05	0.469093
UA	ukb-d-30880_raw	focal_HS	rs2823139	-8.12184e-05	8.57137e-05	0.343356
UA	ukb-d-30880_raw	focal_HS	rs2834317	-8.01661e-05	8.57593e-05	0.349901
UA	ukb-d-30880_raw	focal_HS	rs28374787	-8.27497e-05	8.5385e-05	0.332477
UA	ukb-d-30880_raw	focal_HS	rs2941484	-8.48851e-05	8.63094e-05	0.325362
UA	ukb-d-30880_raw	focal_HS	rs2943654	-8.17412e-05	8.5543e-05	0.339296
UA	ukb-d-30880_raw	focal_HS	rs2973444	-8.26495e-05	8.54223e-05	0.333274
UA	ukb-d-30880_raw	focal_HS	rs33938520	-7.24661e-05	8.54249e-05	0.39627
UA	ukb-d-30880_raw	focal_HS	rs345748	-7.74308e-05	8.5874e-05	0.367227
UA	ukb-d-30880_raw	focal_HS	rs35523212	-9.53526e-05	8.88616e-05	0.28325
UA	ukb-d-30880_raw	focal_HS	rs3824359	-7.60343e-05	8.5854e-05	0.375821
UA	ukb-d-30880_raw	focal_HS	rs40270	-8.08173e-05	8.58748e-05	0.346651
UA	ukb-d-30880_raw	focal_HS	rs41264869	-7.2341e-05	8.54154e-05	0.397033
UA	ukb-d-30880_raw	focal_HS	rs423144	-7.03389e-05	8.66407e-05	0.41688
UA	ukb-d-30880_raw	focal_HS	rs4293567	-6.53218e-05	8.50071e-05	0.442233
UA	ukb-d-30880_raw	focal_HS	rs436780	-7.27472e-05	8.55402e-05	0.395078
UA	ukb-d-30880_raw	focal_HS	rs4549372	-8.14085e-05	8.56397e-05	0.341811
UA	ukb-d-30880_raw	focal_HS	rs455213	-7.99423e-05	8.59299e-05	0.352206
UA	ukb-d-30880_raw	focal_HS	rs4575545	-7.45265e-05	8.61357e-05	0.386917
UA	ukb-d-30880_raw	focal_HS	rs4733363	-7.78328e-05	8.58426e-05	0.36457
UA	ukb-d-30880_raw	focal_HS	rs4744712	-8.24807e-05	8.5418e-05	0.334238
UA	ukb-d-30880_raw	focal_HS	rs4751640	-7.21963e-05	8.53711e-05	0.397734
UA	ukb-d-30880_raw	focal_HS	rs4783581	-6.65056e-05	8.54731e-05	0.436517
UA	ukb-d-30880_raw	focal_HS	rs478425	-7.73015e-05	8.5869e-05	0.368
UA	ukb-d-30880_raw	focal_HS	rs4823085	-7.90384e-05	8.57921e-05	0.356905
UA	ukb-d-30880_raw	focal_HS	rs4962687	-7.34216e-05	8.57759e-05	0.392014
UA	ukb-d-30880_raw	focal_HS	rs4966019	-7.80725e-05	8.65008e-05	0.366757
UA	ukb-d-30880_raw	focal_HS	rs508205	-8.06941e-05	8.57324e-05	0.346586
UA	ukb-d-30880_raw	focal_HS	rs538656	-7.99556e-05	8.59045e-05	0.351983
UA	ukb-d-30880_raw	focal_HS	rs541564	-7.42551e-05	8.57286e-05	0.3864
UA	ukb-d-30880_raw	focal_HS	rs55838345	-7.89526e-05	8.5761e-05	0.357253
UA	ukb-d-30880_raw	focal_HS	rs55902013	-8.10313e-05	8.56381e-05	0.344044
UA	ukb-d-30880_raw	focal_HS	rs603424	-6.41608e-05	8.25013e-05	0.436749
UA	ukb-d-30880_raw	focal_HS	rs6142206	-7.07127e-05	8.5484e-05	0.408121
UA	ukb-d-30880_raw	focal_HS	rs62294340	-7.10538e-05	8.56236e-05	0.40663
UA	ukb-d-30880_raw	focal_HS	rs6467228	-6.65495e-05	8.44564e-05	0.430711
UA	ukb-d-30880_raw	focal_HS	rs653178	-8.66689e-05	8.60937e-05	0.314088
UA	ukb-d-30880_raw	focal_HS	rs655185	-7.31722e-05	8.5609e-05	0.392703
UA	ukb-d-30880_raw	focal_HS	rs6730118	-8.13885e-05	8.55958e-05	0.341683
UA	ukb-d-30880_raw	focal_HS	rs67590677	-7.14384e-05	8.52234e-05	0.401891
UA	ukb-d-30880_raw	focal_HS	rs676015	-8.11579e-05	8.56743e-05	0.343494
UA	ukb-d-30880_raw	focal_HS	rs686364	-8.19257e-05	8.56723e-05	0.338937
UA	ukb-d-30880_raw	focal_HS	rs700750	-7.85758e-05	8.58604e-05	0.360109
UA	ukb-d-30880_raw	focal_HS	rs7093087	-7.36481e-05	8.56918e-05	0.390091
UA	ukb-d-30880_raw	focal_HS	rs7154553	-8.23697e-05	8.5543e-05	0.335596
UA	ukb-d-30880_raw	focal_HS	rs7224610	-6.47058e-05	8.58429e-05	0.450987
UA	ukb-d-30880_raw	focal_HS	rs72799841	-8.2973e-05	8.54019e-05	0.33127
UA	ukb-d-30880_raw	focal_HS	rs738408	-8.0803e-05	8.58173e-05	0.346413
UA	ukb-d-30880_raw	focal_HS	rs7565788	-7.81264e-05	8.62026e-05	0.364771
UA	ukb-d-30880_raw	focal_HS	rs76358556	-8.05729e-05	8.586e-05	0.348028
UA	ukb-d-30880_raw	focal_HS	rs7656569	-8.01947e-05	8.63846e-05	0.353229
UA	ukb-d-30880_raw	focal_HS	rs7696556	-7.90926e-05	8.58026e-05	0.356634
UA	ukb-d-30880_raw	focal_HS	rs7736102	-7.87095e-05	8.58696e-05	0.359344
UA	ukb-d-30880_raw	focal_HS	rs784257	-7.4975e-05	8.57332e-05	0.381838
UA	ukb-d-30880_raw	focal_HS	rs8048364	-7.00538e-05	8.48839e-05	0.409207
UA	ukb-d-30880_raw	focal_HS	rs807624	-7.87367e-05	8.59565e-05	0.359664
UA	ukb-d-30880_raw	focal_HS	rs836968	-7.40862e-05	8.5738e-05	0.387533
UA	ukb-d-30880_raw	focal_HS	rs854917	-7.08651e-05	8.50565e-05	0.404758
UA	ukb-d-30880_raw	focal_HS	rs871375	-7.87329e-05	8.59307e-05	0.359543
UA	ukb-d-30880_raw	focal_HS	rs9297949	-7.56046e-05	8.60329e-05	0.379516
UA	ukb-d-30880_raw	focal_HS	rs9534949	-8.28749e-05	8.54162e-05	0.331923
UA	ukb-d-30880_raw	focal_HS	rs963837	-5.26367e-05	8.35846e-05	0.528863
UA	ukb-d-30880_raw	focal_HS	rs9807214	-8.03812e-05	8.56505e-05	0.347999
UA	ukb-d-30880_raw	focal_HS	rs9880232	-7.75778e-05	8.58687e-05	0.366289
UA	ukb-d-30880_raw	focal_HS	rs9932625	-7.14304e-05	8.55611e-05	0.403805
UA	ukb-d-30880_raw	focal_HS	All	-7.72412e-05	8.53841e-05	0.36566
UA	ukb-d-30880_raw	focal_NHS	rs10064782	3.65985e-05	0.0001506	0.807992
UA	ukb-d-30880_raw	focal_NHS	rs10164318	4.30879e-06	0.00015354	0.977612
UA	ukb-d-30880_raw	focal_NHS	rs10186643	3.57408e-05	0.000152504	0.814706
UA	ukb-d-30880_raw	focal_NHS	rs10196697	1.36464e-05	0.000153798	0.929297
UA	ukb-d-30880_raw	focal_NHS	rs10507059	1.68948e-05	0.000154006	0.912646
UA	ukb-d-30880_raw	focal_NHS	rs10754894	3.71978e-06	0.000153685	0.98069
UA	ukb-d-30880_raw	focal_NHS	rs10782230	1.08928e-05	0.000153829	0.943548
UA	ukb-d-30880_raw	focal_NHS	rs10797999	1.70768e-05	0.000153929	0.911664
UA	ukb-d-30880_raw	focal_NHS	rs10846156	5.25886e-06	0.000152608	0.97251
UA	ukb-d-30880_raw	focal_NHS	rs11072567	2.36158e-05	0.000154951	0.878865
UA	ukb-d-30880_raw	focal_NHS	rs11128603	2.19485e-05	0.000153804	0.886524
UA	ukb-d-30880_raw	focal_NHS	rs111346856	1.14508e-05	0.000153629	0.940584
UA	ukb-d-30880_raw	focal_NHS	rs11158605	1.37118e-05	0.00015381	0.928965
UA	ukb-d-30880_raw	focal_NHS	rs11163481	2.18844e-05	0.000153618	0.886717
UA	ukb-d-30880_raw	focal_NHS	rs11202328	3.69155e-06	0.000153165	0.980771
UA	ukb-d-30880_raw	focal_NHS	rs11218783	8.88098e-06	0.000153199	0.953772
UA	ukb-d-30880_raw	focal_NHS	rs113115750	2.31041e-05	0.00015391	0.880674
UA	ukb-d-30880_raw	focal_NHS	rs11666281	1.54851e-06	0.000152546	0.991901
UA	ukb-d-30880_raw	focal_NHS	rs11693363	4.2038e-05	0.000151752	0.781766
UA	ukb-d-30880_raw	focal_NHS	rs11748431	1.36029e-05	0.000153796	0.929521
UA	ukb-d-30880_raw	focal_NHS	rs11766070	2.20348e-05	0.000153604	0.885933
UA	ukb-d-30880_raw	focal_NHS	rs11835818	8.54971e-06	0.000153884	0.955693
UA	ukb-d-30880_raw	focal_NHS	rs11854957	1.423e-05	0.00015385	0.926306
UA	ukb-d-30880_raw	focal_NHS	rs12133907	2.29977e-05	0.000154054	0.88133
UA	ukb-d-30880_raw	focal_NHS	rs12144369	2.05289e-05	0.000153746	0.893778
UA	ukb-d-30880_raw	focal_NHS	rs12277177	1.48965e-05	0.000153901	0.922891
UA	ukb-d-30880_raw	focal_NHS	rs12316443	1.23774e-05	0.000153873	0.935888
UA	ukb-d-30880_raw	focal_NHS	rs12443147	1.25268e-05	0.000153779	0.935076
UA	ukb-d-30880_raw	focal_NHS	rs12554192	1.64028e-05	0.000153948	0.915147
UA	ukb-d-30880_raw	focal_NHS	rs12576996	2.03018e-05	0.000155118	0.895871
UA	ukb-d-30880_raw	focal_NHS	rs12708477	1.47322e-05	0.000153882	0.92373
UA	ukb-d-30880_raw	focal_NHS	rs12806743	3.06735e-05	0.000152348	0.840434
UA	ukb-d-30880_raw	focal_NHS	rs12898868	1.71447e-05	0.000154009	0.911361
UA	ukb-d-30880_raw	focal_NHS	rs13240994	3.75293e-05	0.000154018	0.807487
UA	ukb-d-30880_raw	focal_NHS	rs13330604	4.64185e-06	0.000153806	0.975924
UA	ukb-d-30880_raw	focal_NHS	rs140254647	5.05926e-06	0.000152781	0.973583
UA	ukb-d-30880_raw	focal_NHS	rs141471965	-3.93858e-05	0.000173811	0.820734
UA	ukb-d-30880_raw	focal_NHS	rs17024258	2.50839e-05	0.000153176	0.869921
UA	ukb-d-30880_raw	focal_NHS	rs17183750	7.06285e-06	0.000152895	0.963156
UA	ukb-d-30880_raw	focal_NHS	rs17553790	1.53827e-05	0.000153927	0.920396
UA	ukb-d-30880_raw	focal_NHS	rs17624477	1.5274e-05	0.000153973	0.92098
UA	ukb-d-30880_raw	focal_NHS	rs17817497	1.78613e-05	0.000154151	0.907756
UA	ukb-d-30880_raw	focal_NHS	rs1800961	-2.08728e-06	0.000152371	0.98907
UA	ukb-d-30880_raw	focal_NHS	rs181673	2.9733e-05	0.000153545	0.846455
UA	ukb-d-30880_raw	focal_NHS	rs187355703	2.55219e-05	0.000153657	0.868081
UA	ukb-d-30880_raw	focal_NHS	rs193220	1.85629e-05	0.000153982	0.904046
UA	ukb-d-30880_raw	focal_NHS	rs195485	2.75198e-05	0.000152865	0.857132
UA	ukb-d-30880_raw	focal_NHS	rs1955949	1.36486e-05	0.000153889	0.929327
UA	ukb-d-30880_raw	focal_NHS	rs1991371	1.39082e-05	0.000154064	0.928068
UA	ukb-d-30880_raw	focal_NHS	rs219787	1.10376e-06	0.000153177	0.994251
UA	ukb-d-30880_raw	focal_NHS	rs2229357	3.94895e-05	0.000155535	0.799576
UA	ukb-d-30880_raw	focal_NHS	rs2258043	1.78142e-05	0.000153912	0.907856
UA	ukb-d-30880_raw	focal_NHS	rs2345962	1.60613e-05	0.000154033	0.916954
UA	ukb-d-30880_raw	focal_NHS	rs2437817	3.78795e-05	0.000150715	0.801557
UA	ukb-d-30880_raw	focal_NHS	rs2439823	7.81226e-06	0.000153065	0.959295
UA	ukb-d-30880_raw	focal_NHS	rs2493121	1.66773e-05	0.000153907	0.913711
UA	ukb-d-30880_raw	focal_NHS	rs2511656	1.52982e-05	0.000153993	0.920865
UA	ukb-d-30880_raw	focal_NHS	rs255751	2.26457e-05	0.000153976	0.883074
UA	ukb-d-30880_raw	focal_NHS	rs2788144	1.53134e-05	0.000153999	0.92079
UA	ukb-d-30880_raw	focal_NHS	rs2817188	5.56234e-05	0.000159806	0.727788
UA	ukb-d-30880_raw	focal_NHS	rs2823139	4.10302e-06	0.000152981	0.978603
UA	ukb-d-30880_raw	focal_NHS	rs2834317	1.6946e-05	0.000153978	0.912366
UA	ukb-d-30880_raw	focal_NHS	rs28374787	2.67134e-05	0.000153037	0.861429
UA	ukb-d-30880_raw	focal_NHS	rs2941484	-2.051e-05	0.000152893	0.893287
UA	ukb-d-30880_raw	focal_NHS	rs2943654	1.6762e-05	0.000153951	0.913298
UA	ukb-d-30880_raw	focal_NHS	rs2973444	2.03393e-05	0.000153845	0.894821
UA	ukb-d-30880_raw	focal_NHS	rs33938520	1.22692e-05	0.000153731	0.936389
UA	ukb-d-30880_raw	focal_NHS	rs345748	2.48825e-05	0.000153397	0.87114
UA	ukb-d-30880_raw	focal_NHS	rs35523212	-2.30543e-06	0.000159527	0.98847
UA	ukb-d-30880_raw	focal_NHS	rs3824359	2.07761e-05	0.000153826	0.892562
UA	ukb-d-30880_raw	focal_NHS	rs40270	1.24314e-05	0.000154077	0.935694
UA	ukb-d-30880_raw	focal_NHS	rs41264869	2.14696e-05	0.000153684	0.888897
UA	ukb-d-30880_raw	focal_NHS	rs423144	-2.85255e-05	0.00015318	0.85227
UA	ukb-d-30880_raw	focal_NHS	rs4293567	1.82887e-05	0.000154226	0.905605
UA	ukb-d-30880_raw	focal_NHS	rs436780	2.05129e-05	0.000153811	0.893905
UA	ukb-d-30880_raw	focal_NHS	rs4549372	2.47413e-05	0.000153456	0.871914
UA	ukb-d-30880_raw	focal_NHS	rs455213	3.12638e-05	0.00015319	0.838287
UA	ukb-d-30880_raw	focal_NHS	rs4575545	2.71089e-05	0.000154201	0.860449
UA	ukb-d-30880_raw	focal_NHS	rs4733363	1.87077e-05	0.000153874	0.903233
UA	ukb-d-30880_raw	focal_NHS	rs4744712	-1.58732e-06	0.00015098	0.991612
UA	ukb-d-30880_raw	focal_NHS	rs4751640	2.22724e-05	0.000153582	0.884695
UA	ukb-d-30880_raw	focal_NHS	rs4783581	2.38205e-05	0.000154233	0.877259
UA	ukb-d-30880_raw	focal_NHS	rs478425	7.22146e-06	0.000153207	0.962405
UA	ukb-d-30880_raw	focal_NHS	rs4823085	1.56593e-05	0.000153917	0.918964
UA	ukb-d-30880_raw	focal_NHS	rs4962687	3.619e-05	0.000151791	0.811556
UA	ukb-d-30880_raw	focal_NHS	rs4966019	8.40795e-06	0.000154997	0.956739
UA	ukb-d-30880_raw	focal_NHS	rs508205	3.62174e-05	0.000151136	0.810613
UA	ukb-d-30880_raw	focal_NHS	rs538656	2.01348e-05	0.000154075	0.896027
UA	ukb-d-30880_raw	focal_NHS	rs541564	6.49243e-06	0.000153075	0.966169
UA	ukb-d-30880_raw	focal_NHS	rs55838345	3.43029e-06	0.00015174	0.981964
UA	ukb-d-30880_raw	focal_NHS	rs55902013	1.306e-05	0.000153844	0.932348
UA	ukb-d-30880_raw	focal_NHS	rs603424	2.81033e-05	0.000152489	0.85378
UA	ukb-d-30880_raw	focal_NHS	rs6142206	2.03082e-05	0.000153992	0.89508
UA	ukb-d-30880_raw	focal_NHS	rs62294340	1.08374e-05	0.00015397	0.943886
UA	ukb-d-30880_raw	focal_NHS	rs6467228	1.21059e-05	0.000153877	0.937293
UA	ukb-d-30880_raw	focal_NHS	rs653178	-8.49162e-06	0.000153741	0.955953
UA	ukb-d-30880_raw	focal_NHS	rs655185	2.32576e-05	0.000153571	0.879624
UA	ukb-d-30880_raw	focal_NHS	rs6730118	1.40081e-05	0.000153897	0.927475
UA	ukb-d-30880_raw	focal_NHS	rs67590677	2.49234e-05	0.000153203	0.870769
UA	ukb-d-30880_raw	focal_NHS	rs676015	-1.49161e-05	0.000146314	0.9188
UA	ukb-d-30880_raw	focal_NHS	rs686364	1.86395e-05	0.000154019	0.903675
UA	ukb-d-30880_raw	focal_NHS	rs700750	1.54402e-05	0.000153975	0.920125
UA	ukb-d-30880_raw	focal_NHS	rs7093087	1.82697e-05	0.000153952	0.905536
UA	ukb-d-30880_raw	focal_NHS	rs7154553	1.72084e-05	0.000153995	0.911024
UA	ukb-d-30880_raw	focal_NHS	rs7224610	3.95253e-05	0.000153877	0.797285
UA	ukb-d-30880_raw	focal_NHS	rs72799841	8.21492e-06	0.000153415	0.957296
UA	ukb-d-30880_raw	focal_NHS	rs738408	-7.02836e-07	0.000152452	0.996322
UA	ukb-d-30880_raw	focal_NHS	rs7565788	1.71367e-05	0.000154556	0.911714
UA	ukb-d-30880_raw	focal_NHS	rs7616014	2.1037e-05	0.000153669	0.891112
UA	ukb-d-30880_raw	focal_NHS	rs76358556	1.99868e-05	0.000154065	0.89678
UA	ukb-d-30880_raw	focal_NHS	rs7656569	1.59297e-05	0.000154923	0.918103
UA	ukb-d-30880_raw	focal_NHS	rs7696556	1.10629e-05	0.000153658	0.942605
UA	ukb-d-30880_raw	focal_NHS	rs7736102	1.14576e-05	0.000153822	0.940623
UA	ukb-d-30880_raw	focal_NHS	rs784257	2.99795e-05	0.000151867	0.84351
UA	ukb-d-30880_raw	focal_NHS	rs8048364	1.03265e-05	0.000153518	0.94637
UA	ukb-d-30880_raw	focal_NHS	rs807624	1.23776e-05	0.000154062	0.935965
UA	ukb-d-30880_raw	focal_NHS	rs836968	3.27226e-05	0.000151901	0.82944
UA	ukb-d-30880_raw	focal_NHS	rs854917	1.75637e-05	0.000153902	0.909141
UA	ukb-d-30880_raw	focal_NHS	rs871375	2.94105e-05	0.000153232	0.847794
UA	ukb-d-30880_raw	focal_NHS	rs9297949	3.35241e-05	0.000153236	0.826825
UA	ukb-d-30880_raw	focal_NHS	rs9534949	2.29775e-05	0.000153645	0.88112
UA	ukb-d-30880_raw	focal_NHS	rs963837	1.55052e-05	0.00015458	0.920102
UA	ukb-d-30880_raw	focal_NHS	rs9807214	1.46426e-05	0.000153871	0.924187
UA	ukb-d-30880_raw	focal_NHS	rs9880232	2.00037e-05	0.000153859	0.896556
UA	ukb-d-30880_raw	focal_NHS	rs9932625	2.17809e-05	0.000153899	0.887454
UA	ukb-d-30880_raw	focal_NHS	All	1.65629e-05	0.000153099	0.91385
UA	ukb-d-30880_raw	focal_N	rs10064782	4.56498e-05	0.000150302	0.761341
UA	ukb-d-30880_raw	focal_N	rs10164318	6.38434e-05	0.000148539	0.667335
UA	ukb-d-30880_raw	focal_N	rs10186643	4.21622e-05	0.000150595	0.7795
UA	ukb-d-30880_raw	focal_N	rs10196697	4.64379e-05	0.000150125	0.757072
UA	ukb-d-30880_raw	focal_N	rs10507059	4.25633e-05	0.000150434	0.777226
UA	ukb-d-30880_raw	focal_N	rs10754894	5.60414e-05	0.000150009	0.708711
UA	ukb-d-30880_raw	focal_N	rs10782230	6.29164e-05	0.000147654	0.670031
UA	ukb-d-30880_raw	focal_N	rs10797999	4.43884e-05	0.000150318	0.767767
UA	ukb-d-30880_raw	focal_N	rs10846156	3.18051e-05	0.000149182	0.831174
UA	ukb-d-30880_raw	focal_N	rs11072567	5.63067e-05	0.000151119	0.709447
UA	ukb-d-30880_raw	focal_N	rs11128603	4.14572e-05	0.00015043	0.782862
UA	ukb-d-30880_raw	focal_N	rs111346856	3.79313e-05	0.000150129	0.800533
UA	ukb-d-30880_raw	focal_N	rs11158605	3.96466e-05	0.000150248	0.791877
UA	ukb-d-30880_raw	focal_N	rs11163481	4.23309e-05	0.000150344	0.77828
UA	ukb-d-30880_raw	focal_N	rs11202328	2.53602e-05	0.000148858	0.864723
UA	ukb-d-30880_raw	focal_N	rs11218783	4.79408e-05	0.000149944	0.749177
UA	ukb-d-30880_raw	focal_N	rs113115750	4.09508e-05	0.00015054	0.785602
UA	ukb-d-30880_raw	focal_N	rs11666281	3.65919e-05	0.000150237	0.807571
UA	ukb-d-30880_raw	focal_N	rs11693363	5.99444e-05	0.000149442	0.68833
UA	ukb-d-30880_raw	focal_N	rs11748431	4.18903e-05	0.000150324	0.780501
UA	ukb-d-30880_raw	focal_N	rs11766070	3.67446e-05	0.000150013	0.806501
UA	ukb-d-30880_raw	focal_N	rs11835818	4.75564e-05	0.000150469	0.75196
UA	ukb-d-30880_raw	focal_N	rs11854957	4.07026e-05	0.000150309	0.78655
UA	ukb-d-30880_raw	focal_N	rs12133907	4.26842e-05	0.000150646	0.776916
UA	ukb-d-30880_raw	focal_N	rs12144369	4.88393e-05	0.00014988	0.744533
UA	ukb-d-30880_raw	focal_N	rs12277177	3.3608e-05	0.000149596	0.822245
UA	ukb-d-30880_raw	focal_N	rs12316443	5.15315e-05	0.000149799	0.730843
UA	ukb-d-30880_raw	focal_N	rs12443147	3.43776e-05	0.000149744	0.818422
UA	ukb-d-30880_raw	focal_N	rs12554192	4.93296e-05	0.000149926	0.742136
UA	ukb-d-30880_raw	focal_N	rs12576996	8.78393e-06	0.000149885	0.953267
UA	ukb-d-30880_raw	focal_N	rs12708477	4.55234e-05	0.000150239	0.761885
UA	ukb-d-30880_raw	focal_N	rs12806743	3.07772e-05	0.000149283	0.836661
UA	ukb-d-30880_raw	focal_N	rs12898868	3.9391e-05	0.000150377	0.793361
UA	ukb-d-30880_raw	focal_N	rs13240994	4.7412e-05	0.000151178	0.753812
UA	ukb-d-30880_raw	focal_N	rs13330604	4.91949e-05	0.000150551	0.743846
UA	ukb-d-30880_raw	focal_N	rs140254647	4.11444e-05	0.000150368	0.784373
UA	ukb-d-30880_raw	focal_N	rs141471965	3.98567e-05	0.000170061	0.814699
UA	ukb-d-30880_raw	focal_N	rs17024258	5.00569e-05	0.000149722	0.738129
UA	ukb-d-30880_raw	focal_N	rs17183750	4.07426e-05	0.000150304	0.786338
UA	ukb-d-30880_raw	focal_N	rs17553790	4.45514e-05	0.000150321	0.766944
UA	ukb-d-30880_raw	focal_N	rs17624477	2.2772e-05	0.000147438	0.877254
UA	ukb-d-30880_raw	focal_N	rs17817497	2.6445e-05	0.000149386	0.85949
UA	ukb-d-30880_raw	focal_N	rs1800961	5.1484e-05	0.000150136	0.731661
UA	ukb-d-30880_raw	focal_N	rs181673	4.09331e-05	0.000150651	0.785846
UA	ukb-d-30880_raw	focal_N	rs187355703	4.29758e-05	0.000150521	0.77525
UA	ukb-d-30880_raw	focal_N	rs193220	5.0449e-05	0.000149964	0.736564
UA	ukb-d-30880_raw	focal_N	rs195485	4.41726e-05	0.000150345	0.768904
UA	ukb-d-30880_raw	focal_N	rs1955949	2.71637e-05	0.000148407	0.854771
UA	ukb-d-30880_raw	focal_N	rs1991371	4.64425e-05	0.000150431	0.757527
UA	ukb-d-30880_raw	focal_N	rs219787	7.27244e-06	0.000145146	0.960039
UA	ukb-d-30880_raw	focal_N	rs2229357	6.03691e-05	0.000152078	0.691397
UA	ukb-d-30880_raw	focal_N	rs2258043	3.1586e-05	0.000149195	0.832333
UA	ukb-d-30880_raw	focal_N	rs2345962	4.71849e-05	0.000150302	0.753572
UA	ukb-d-30880_raw	focal_N	rs2437817	4.31837e-05	0.000150424	0.774051
UA	ukb-d-30880_raw	focal_N	rs2439823	3.40237e-05	0.00014956	0.820041
UA	ukb-d-30880_raw	focal_N	rs2493121	3.67182e-05	0.000149986	0.806602
UA	ukb-d-30880_raw	focal_N	rs2511656	4.82291e-05	0.000150174	0.748093
UA	ukb-d-30880_raw	focal_N	rs255751	3.81029e-05	0.000150484	0.800112
UA	ukb-d-30880_raw	focal_N	rs2788144	3.96927e-05	0.000150387	0.791828
UA	ukb-d-30880_raw	focal_N	rs2817188	1.02877e-05	0.000156252	0.947505
UA	ukb-d-30880_raw	focal_N	rs2823139	3.86082e-05	0.000150355	0.797349
UA	ukb-d-30880_raw	focal_N	rs2834317	4.82458e-05	0.000150123	0.747927
UA	ukb-d-30880_raw	focal_N	rs28374787	4.20706e-05	0.00015038	0.77966
UA	ukb-d-30880_raw	focal_N	rs2941484	2.6074e-05	0.000151017	0.862922
UA	ukb-d-30880_raw	focal_N	rs2943654	4.87655e-05	0.000150006	0.745112
UA	ukb-d-30880_raw	focal_N	rs2973444	4.73075e-05	0.000150178	0.752755
UA	ukb-d-30880_raw	focal_N	rs33938520	3.17937e-05	0.000149185	0.831237
UA	ukb-d-30880_raw	focal_N	rs345748	2.98544e-05	0.000149075	0.841274
UA	ukb-d-30880_raw	focal_N	rs35523212	7.58054e-05	0.000155558	0.626036
UA	ukb-d-30880_raw	focal_N	rs3824359	3.48423e-05	0.000149937	0.816243
UA	ukb-d-30880_raw	focal_N	rs40270	3.18412e-05	0.000150057	0.831956
UA	ukb-d-30880_raw	focal_N	rs41264869	4.31014e-05	0.000150347	0.774357
UA	ukb-d-30880_raw	focal_N	rs423144	2.67277e-05	0.000151618	0.860071
UA	ukb-d-30880_raw	focal_N	rs4293567	3.23129e-05	0.000150256	0.829726
UA	ukb-d-30880_raw	focal_N	rs436780	3.33829e-05	0.000149655	0.823484
UA	ukb-d-30880_raw	focal_N	rs4549372	3.68117e-05	0.00015017	0.806353
UA	ukb-d-30880_raw	focal_N	rs455213	6.59582e-05	0.00014799	0.655818
UA	ukb-d-30880_raw	focal_N	rs4575545	3.86146e-05	0.000150874	0.797997
UA	ukb-d-30880_raw	focal_N	rs4733363	4.84568e-05	0.000149958	0.746592
UA	ukb-d-30880_raw	focal_N	rs4744712	4.34107e-05	0.000150365	0.77281
UA	ukb-d-30880_raw	focal_N	rs4751640	3.91716e-05	0.000150243	0.794306
UA	ukb-d-30880_raw	focal_N	rs4783581	3.93884e-05	0.000150784	0.79392
UA	ukb-d-30880_raw	focal_N	rs478425	4.78207e-05	0.000150119	0.750067
UA	ukb-d-30880_raw	focal_N	rs4823085	5.5662e-05	0.000148555	0.707891
UA	ukb-d-30880_raw	focal_N	rs4962687	4.53939e-05	0.000150437	0.762844
UA	ukb-d-30880_raw	focal_N	rs4966019	5.52955e-05	0.000151232	0.714639
UA	ukb-d-30880_raw	focal_N	rs508205	3.83598e-05	0.000150306	0.79856
UA	ukb-d-30880_raw	focal_N	rs538656	5.71444e-05	0.000149452	0.702196
UA	ukb-d-30880_raw	focal_N	rs541564	4.69978e-05	0.000150192	0.754343
UA	ukb-d-30880_raw	focal_N	rs55838345	3.38403e-05	0.000149391	0.820796
UA	ukb-d-30880_raw	focal_N	rs55902013	3.66927e-05	0.000150095	0.806872
UA	ukb-d-30880_raw	focal_N	rs603424	5.82214e-05	0.000147563	0.693173
UA	ukb-d-30880_raw	focal_N	rs6142206	6.36001e-05	0.000147787	0.666942
UA	ukb-d-30880_raw	focal_N	rs62294340	3.0635e-05	0.000149859	0.838021
UA	ukb-d-30880_raw	focal_N	rs6467228	4.43057e-05	0.000150413	0.76833
UA	ukb-d-30880_raw	focal_N	rs653178	4.43167e-05	0.000151265	0.769541
UA	ukb-d-30880_raw	focal_N	rs655185	4.72291e-05	0.000150173	0.753143
UA	ukb-d-30880_raw	focal_N	rs6730118	3.57445e-05	0.000149996	0.811646
UA	ukb-d-30880_raw	focal_N	rs67590677	5.29498e-05	0.000149171	0.722619
UA	ukb-d-30880_raw	focal_N	rs676015	3.66336e-05	0.000150165	0.807265
UA	ukb-d-30880_raw	focal_N	rs686364	3.40358e-05	0.000150037	0.820541
UA	ukb-d-30880_raw	focal_N	rs700750	4.50638e-05	0.000150354	0.764392
UA	ukb-d-30880_raw	focal_N	rs7093087	4.0141e-05	0.000150365	0.789502
UA	ukb-d-30880_raw	focal_N	rs7154553	5.52792e-05	0.000149161	0.710935
UA	ukb-d-30880_raw	focal_N	rs7224610	7.05797e-05	0.000149757	0.63743
UA	ukb-d-30880_raw	focal_N	rs72799841	4.22971e-05	0.000150403	0.778537
UA	ukb-d-30880_raw	focal_N	rs738408	3.99548e-05	0.000150488	0.790623
UA	ukb-d-30880_raw	focal_N	rs7565788	3.34667e-05	0.000150778	0.824345
UA	ukb-d-30880_raw	focal_N	rs7616014	2.33454e-05	0.000146026	0.872982
UA	ukb-d-30880_raw	focal_N	rs76358556	4.21516e-05	0.000150545	0.779483
UA	ukb-d-30880_raw	focal_N	rs7656569	6.05655e-05	0.000150762	0.687883
UA	ukb-d-30880_raw	focal_N	rs7696556	2.7983e-05	0.000148396	0.85043
UA	ukb-d-30880_raw	focal_N	rs7736102	5.07513e-05	0.000149918	0.734966
UA	ukb-d-30880_raw	focal_N	rs784257	4.96214e-05	0.000149717	0.740316
UA	ukb-d-30880_raw	focal_N	rs8048364	3.62881e-05	0.000149963	0.808795
UA	ukb-d-30880_raw	focal_N	rs807624	5.01672e-05	0.000150271	0.738496
UA	ukb-d-30880_raw	focal_N	rs836968	3.23501e-05	0.000149591	0.828787
UA	ukb-d-30880_raw	focal_N	rs854917	4.94707e-05	0.000149784	0.741189
UA	ukb-d-30880_raw	focal_N	rs871375	2.40806e-05	0.00014873	0.871378
UA	ukb-d-30880_raw	focal_N	rs9297949	4.47829e-05	0.000150677	0.766306
UA	ukb-d-30880_raw	focal_N	rs9534949	3.28638e-05	0.000149668	0.8262
UA	ukb-d-30880_raw	focal_N	rs963837	6.47471e-05	0.000149791	0.66556
UA	ukb-d-30880_raw	focal_N	rs9807214	5.05213e-05	0.000149598	0.73558
UA	ukb-d-30880_raw	focal_N	rs9880232	4.02611e-05	0.00015035	0.788867
UA	ukb-d-30880_raw	focal_N	rs9932625	3.73803e-05	0.000150339	0.80364
UA	ukb-d-30880_raw	focal_N	All	4.23203e-05	0.000149547	0.777185
UA	ukb-d-30880_raw	GTCS	rs10064782	2.72568e-05	4.65344e-05	0.558053
UA	ukb-d-30880_raw	GTCS	rs10164318	1.96581e-05	4.80154e-05	0.682238
UA	ukb-d-30880_raw	GTCS	rs10186643	1.96193e-05	4.80089e-05	0.68279
UA	ukb-d-30880_raw	GTCS	rs10196697	1.68536e-05	4.75471e-05	0.722994
UA	ukb-d-30880_raw	GTCS	rs10507059	1.85923e-05	4.79133e-05	0.697986
UA	ukb-d-30880_raw	GTCS	rs10754894	1.63794e-05	4.78906e-05	0.732338
UA	ukb-d-30880_raw	GTCS	rs10782230	2.12943e-05	4.79364e-05	0.656884
UA	ukb-d-30880_raw	GTCS	rs10797999	1.92261e-05	4.79164e-05	0.688241
UA	ukb-d-30880_raw	GTCS	rs10846156	1.64007e-05	4.74956e-05	0.729861
UA	ukb-d-30880_raw	GTCS	rs11072567	3.25581e-05	4.74854e-05	0.492937
UA	ukb-d-30880_raw	GTCS	rs11128603	2.01565e-05	4.79604e-05	0.674286
UA	ukb-d-30880_raw	GTCS	rs11158605	1.8047e-05	4.77839e-05	0.705669
UA	ukb-d-30880_raw	GTCS	rs11163481	2.17722e-05	4.78282e-05	0.648953
UA	ukb-d-30880_raw	GTCS	rs11202328	2.39925e-05	4.77036e-05	0.615
UA	ukb-d-30880_raw	GTCS	rs11218783	1.93731e-05	4.79084e-05	0.685935
UA	ukb-d-30880_raw	GTCS	rs113115750	1.52915e-05	4.76315e-05	0.748183
UA	ukb-d-30880_raw	GTCS	rs11666281	2.25981e-05	4.78271e-05	0.636573
UA	ukb-d-30880_raw	GTCS	rs11693363	1.90479e-05	4.80227e-05	0.691629
UA	ukb-d-30880_raw	GTCS	rs11748431	1.91748e-05	4.78984e-05	0.688919
UA	ukb-d-30880_raw	GTCS	rs11766070	2.3229e-05	4.75861e-05	0.625445
UA	ukb-d-30880_raw	GTCS	rs11835818	1.88886e-05	4.79926e-05	0.693896
UA	ukb-d-30880_raw	GTCS	rs11854957	1.76009e-05	4.77234e-05	0.712269
UA	ukb-d-30880_raw	GTCS	rs12133907	1.75924e-05	4.79503e-05	0.713703
UA	ukb-d-30880_raw	GTCS	rs12144369	1.67731e-05	4.75657e-05	0.724366
UA	ukb-d-30880_raw	GTCS	rs12277177	2.18037e-05	4.78361e-05	0.648533
UA	ukb-d-30880_raw	GTCS	rs12316443	1.85656e-05	4.7908e-05	0.698367
UA	ukb-d-30880_raw	GTCS	rs12443147	2.2564e-05	4.77404e-05	0.636471
UA	ukb-d-30880_raw	GTCS	rs12554192	2.65201e-05	4.67091e-05	0.57019
UA	ukb-d-30880_raw	GTCS	rs12576996	2.52218e-05	4.81896e-05	0.600704
UA	ukb-d-30880_raw	GTCS	rs12708477	2.23469e-05	4.77591e-05	0.63985
UA	ukb-d-30880_raw	GTCS	rs12806743	1.93467e-05	4.79364e-05	0.686513
UA	ukb-d-30880_raw	GTCS	rs12898868	2.20994e-05	4.78655e-05	0.644299
UA	ukb-d-30880_raw	GTCS	rs13240994	2.70244e-05	4.79213e-05	0.5728
UA	ukb-d-30880_raw	GTCS	rs13330604	1.36215e-05	4.75864e-05	0.774689
UA	ukb-d-30880_raw	GTCS	rs140254647	1.84528e-05	4.78721e-05	0.699896
UA	ukb-d-30880_raw	GTCS	rs141471965	1.0638e-05	5.41957e-05	0.844385
UA	ukb-d-30880_raw	GTCS	rs17024258	2.08805e-05	4.79102e-05	0.662963
UA	ukb-d-30880_raw	GTCS	rs17183750	2.03403e-05	4.79238e-05	0.671252
UA	ukb-d-30880_raw	GTCS	rs17553790	1.8634e-05	4.78806e-05	0.697146
UA	ukb-d-30880_raw	GTCS	rs17624477	1.55818e-05	4.74659e-05	0.742705
UA	ukb-d-30880_raw	GTCS	rs17817497	1.94853e-05	4.80035e-05	0.684805
UA	ukb-d-30880_raw	GTCS	rs1800961	2.12413e-05	4.79758e-05	0.657947
UA	ukb-d-30880_raw	GTCS	rs181673	1.7877e-05	4.79717e-05	0.709403
UA	ukb-d-30880_raw	GTCS	rs187355703	1.8741e-05	4.79602e-05	0.695973
UA	ukb-d-30880_raw	GTCS	rs193220	2.42166e-05	4.75614e-05	0.610637
UA	ukb-d-30880_raw	GTCS	rs195485	1.54687e-05	4.73358e-05	0.74383
UA	ukb-d-30880_raw	GTCS	rs1955949	2.12308e-05	4.79067e-05	0.657642
UA	ukb-d-30880_raw	GTCS	rs1991371	1.97296e-05	4.79876e-05	0.680969
UA	ukb-d-30880_raw	GTCS	rs219787	2.11426e-05	4.8003e-05	0.659616
UA	ukb-d-30880_raw	GTCS	rs2229357	2.27637e-05	4.85599e-05	0.639229
UA	ukb-d-30880_raw	GTCS	rs2258043	1.72816e-05	4.76949e-05	0.717101
UA	ukb-d-30880_raw	GTCS	rs2345962	2.27209e-05	4.78164e-05	0.634667
UA	ukb-d-30880_raw	GTCS	rs2437817	2.36082e-05	4.76605e-05	0.62036
UA	ukb-d-30880_raw	GTCS	rs2439823	1.93803e-05	4.79135e-05	0.685856
UA	ukb-d-30880_raw	GTCS	rs2493121	1.7062e-05	4.76196e-05	0.720121
UA	ukb-d-30880_raw	GTCS	rs2511656	2.12082e-05	4.79268e-05	0.658119
UA	ukb-d-30880_raw	GTCS	rs255751	1.72287e-05	4.78837e-05	0.718995
UA	ukb-d-30880_raw	GTCS	rs2788144	1.88917e-05	4.7931e-05	0.693475
UA	ukb-d-30880_raw	GTCS	rs2817188	2.69306e-05	4.98798e-05	0.589259
UA	ukb-d-30880_raw	GTCS	rs2823139	1.61188e-05	4.76333e-05	0.735066
UA	ukb-d-30880_raw	GTCS	rs2834317	1.90786e-05	4.79285e-05	0.690584
UA	ukb-d-30880_raw	GTCS	rs28374787	2.18233e-05	4.78508e-05	0.648339
UA	ukb-d-30880_raw	GTCS	rs2941484	1.63044e-05	4.82116e-05	0.735224
UA	ukb-d-30880_raw	GTCS	rs2943654	1.63252e-05	4.75504e-05	0.731355
UA	ukb-d-30880_raw	GTCS	rs2973444	2.02705e-05	4.79448e-05	0.672449
UA	ukb-d-30880_raw	GTCS	rs33938520	2.38709e-05	4.74445e-05	0.614871
UA	ukb-d-30880_raw	GTCS	rs345748	2.11396e-05	4.79145e-05	0.659072
UA	ukb-d-30880_raw	GTCS	rs35523212	3.29819e-06	4.94083e-05	0.946778
UA	ukb-d-30880_raw	GTCS	rs3824359	1.97079e-05	4.79458e-05	0.681039
UA	ukb-d-30880_raw	GTCS	rs40270	2.18931e-05	4.79554e-05	0.648009
UA	ukb-d-30880_raw	GTCS	rs41264869	2.0667e-05	4.79209e-05	0.66627
UA	ukb-d-30880_raw	GTCS	rs423144	2.44196e-05	4.83598e-05	0.613589
UA	ukb-d-30880_raw	GTCS	rs4293567	1.91062e-05	4.80213e-05	0.690727
UA	ukb-d-30880_raw	GTCS	rs436780	2.41483e-05	4.7454e-05	0.610837
UA	ukb-d-30880_raw	GTCS	rs4549372	1.55417e-05	4.74459e-05	0.74324
UA	ukb-d-30880_raw	GTCS	rs455213	1.69683e-05	4.78754e-05	0.723019
UA	ukb-d-30880_raw	GTCS	rs4575545	2.25808e-05	4.8057e-05	0.638444
UA	ukb-d-30880_raw	GTCS	rs4733363	2.07496e-05	4.79161e-05	0.664986
UA	ukb-d-30880_raw	GTCS	rs4744712	2.00112e-05	4.79416e-05	0.676381
UA	ukb-d-30880_raw	GTCS	rs4751640	2.28261e-05	4.76712e-05	0.632064
UA	ukb-d-30880_raw	GTCS	rs4783581	2.21482e-05	4.80365e-05	0.644747
UA	ukb-d-30880_raw	GTCS	rs478425	1.9523e-05	4.79372e-05	0.683815
UA	ukb-d-30880_raw	GTCS	rs4823085	1.9193e-05	4.79114e-05	0.68872
UA	ukb-d-30880_raw	GTCS	rs4962687	2.4e-05	4.76795e-05	0.61471
UA	ukb-d-30880_raw	GTCS	rs4966019	5.55124e-06	4.72825e-05	0.906538
UA	ukb-d-30880_raw	GTCS	rs508205	2.67532e-05	4.68739e-05	0.56817
UA	ukb-d-30880_raw	GTCS	rs538656	1.7484e-05	4.78982e-05	0.715093
UA	ukb-d-30880_raw	GTCS	rs541564	2.15512e-05	4.78795e-05	0.652628
UA	ukb-d-30880_raw	GTCS	rs55838345	1.83205e-05	4.78031e-05	0.701535
UA	ukb-d-30880_raw	GTCS	rs55902013	1.95734e-05	4.79371e-05	0.683044
UA	ukb-d-30880_raw	GTCS	rs603424	2.33727e-05	4.75481e-05	0.623031
UA	ukb-d-30880_raw	GTCS	rs6142206	2.23295e-05	4.78814e-05	0.640965
UA	ukb-d-30880_raw	GTCS	rs62294340	2.04839e-05	4.79955e-05	0.669533
UA	ukb-d-30880_raw	GTCS	rs6467228	1.93087e-05	4.79507e-05	0.687184
UA	ukb-d-30880_raw	GTCS	rs653178	1.32321e-05	4.79635e-05	0.782642
UA	ukb-d-30880_raw	GTCS	rs655185	2.26719e-05	4.77492e-05	0.634921
UA	ukb-d-30880_raw	GTCS	rs6730118	1.66436e-05	4.76193e-05	0.726703
UA	ukb-d-30880_raw	GTCS	rs67590677	1.82581e-05	4.78304e-05	0.702665
UA	ukb-d-30880_raw	GTCS	rs676015	1.73254e-05	4.77743e-05	0.716865
UA	ukb-d-30880_raw	GTCS	rs686364	2.29013e-05	4.78069e-05	0.631912
UA	ukb-d-30880_raw	GTCS	rs700750	2.3789e-05	4.76027e-05	0.617259
UA	ukb-d-30880_raw	GTCS	rs7093087	2.10393e-05	4.79239e-05	0.66065
UA	ukb-d-30880_raw	GTCS	rs7154553	2.40915e-05	4.75663e-05	0.612517
UA	ukb-d-30880_raw	GTCS	rs7224610	1.37393e-05	4.79871e-05	0.774638
UA	ukb-d-30880_raw	GTCS	rs72799841	1.98081e-05	4.7949e-05	0.679527
UA	ukb-d-30880_raw	GTCS	rs738408	1.58674e-05	4.76806e-05	0.739297
UA	ukb-d-30880_raw	GTCS	rs7565788	2.64945e-05	4.78026e-05	0.579409
UA	ukb-d-30880_raw	GTCS	rs7616014	1.89081e-05	4.78793e-05	0.692909
UA	ukb-d-30880_raw	GTCS	rs76358556	2.47956e-05	4.76238e-05	0.602606
UA	ukb-d-30880_raw	GTCS	rs7656569	2.40552e-05	4.81584e-05	0.617426
UA	ukb-d-30880_raw	GTCS	rs7696556	1.86781e-05	4.78847e-05	0.69649
UA	ukb-d-30880_raw	GTCS	rs7736102	2.03057e-05	4.79583e-05	0.672001
UA	ukb-d-30880_raw	GTCS	rs784257	1.9738e-05	4.79239e-05	0.68044
UA	ukb-d-30880_raw	GTCS	rs8048364	2.32299e-05	4.75926e-05	0.62548
UA	ukb-d-30880_raw	GTCS	rs807624	2.35409e-05	4.78137e-05	0.622474
UA	ukb-d-30880_raw	GTCS	rs836968	2.09298e-05	4.79302e-05	0.662348
UA	ukb-d-30880_raw	GTCS	rs854917	1.91582e-05	4.79042e-05	0.689211
UA	ukb-d-30880_raw	GTCS	rs871375	1.78333e-05	4.79085e-05	0.709717
UA	ukb-d-30880_raw	GTCS	rs9297949	2.32063e-05	4.7926e-05	0.628236
UA	ukb-d-30880_raw	GTCS	rs9534949	1.97177e-05	4.79474e-05	0.680899
UA	ukb-d-30880_raw	GTCS	rs963837	1.62977e-05	4.80361e-05	0.734398
UA	ukb-d-30880_raw	GTCS	rs9807214	1.4006e-05	4.66594e-05	0.764043
UA	ukb-d-30880_raw	GTCS	rs9880232	1.73374e-05	4.77457e-05	0.716516
UA	ukb-d-30880_raw	GTCS	rs9932625	2.58196e-05	4.73278e-05	0.585376
UA	ukb-d-30880_raw	GTCS	All	2.00293e-05	4.76754e-05	0.6744
Zinc	ieu-a-1079	all	All	NA	NA	NA
Zinc	ieu-a-1079	focal	All	NA	NA	NA
Zinc	ieu-a-1079	generalized	All	NA	NA	NA
Zinc	ieu-a-1079	focal_HS	All	0.0119295	0.00545555	0.0287667
Zinc	ieu-a-1079	focal_NHS	All	0.00354796	0.00884596	0.68836
Zinc	ieu-a-1079	focal_N	All	0.0122883	0.0116151	0.290071
Zinc	ieu-a-1079	GTCS	All	-0.000680018	0.0029543	0.817953
Alb	met-d-Albumin	all	rs11128594	-0.114115	0.124477	0.359271
Alb	met-d-Albumin	all	rs139974673	-0.183071	0.130762	0.161505
Alb	met-d-Albumin	all	rs1461729	-0.2036	0.122304	0.0959726
Alb	met-d-Albumin	all	rs34284056	-0.129028	0.125691	0.304632
Alb	met-d-Albumin	all	rs3740688	-0.10324	0.12195	0.397234
Alb	met-d-Albumin	all	rs3768321	-0.0892543	0.0971826	0.3584
Alb	met-d-Albumin	all	rs4886992	-0.139488	0.129066	0.279808
Alb	met-d-Albumin	all	rs58546652	-0.155039	0.12939	0.230827
Alb	met-d-Albumin	all	rs58895965	-0.169625	0.13817	0.219576
Alb	met-d-Albumin	all	rs6734238	-0.156583	0.129135	0.225302
Alb	met-d-Albumin	all	rs74892229	-0.175328	0.130433	0.178883
Alb	met-d-Albumin	all	rs9912287	-0.181069	0.128399	0.158479
Alb	met-d-Albumin	all	All	-0.149228	0.120342	0.214964
Alb	met-d-Albumin	focal	rs11128594	-0.0628053	0.115567	0.586816
Alb	met-d-Albumin	focal	rs139974673	-0.139371	0.127713	0.275146
Alb	met-d-Albumin	focal	rs1461729	-0.145906	0.124689	0.241939
Alb	met-d-Albumin	focal	rs34284056	-0.0955987	0.124041	0.440885
Alb	met-d-Albumin	focal	rs3740688	-0.0533354	0.112608	0.635759
Alb	met-d-Albumin	focal	rs3768321	-0.0595737	0.104633	0.569112
Alb	met-d-Albumin	focal	rs4886992	-0.102047	0.125849	0.417441
Alb	met-d-Albumin	focal	rs58546652	-0.115917	0.125831	0.35694
Alb	met-d-Albumin	focal	rs58895965	-0.150558	0.131551	0.252423
Alb	met-d-Albumin	focal	rs6734238	-0.108703	0.126046	0.388464
Alb	met-d-Albumin	focal	rs74892229	-0.137313	0.126666	0.278338
Alb	met-d-Albumin	focal	rs9912287	-0.15035	0.121718	0.216744
Alb	met-d-Albumin	focal	All	-0.109292	0.117103	0.350666
Alb	met-d-Albumin	generalized	rs11128594	-0.27744	0.160165	0.0832362
Alb	met-d-Albumin	generalized	rs139974673	-0.354635	0.15891	0.0256368
Alb	met-d-Albumin	generalized	rs1461729	-0.358636	0.154966	0.020652
Alb	met-d-Albumin	generalized	rs34284056	-0.267847	0.154116	0.0822185
Alb	met-d-Albumin	generalized	rs3740688	-0.225139	0.143718	0.117224
Alb	met-d-Albumin	generalized	rs3768321	-0.243078	0.140425	0.0834498
Alb	met-d-Albumin	generalized	rs4886992	-0.2881	0.160213	0.0721393
Alb	met-d-Albumin	generalized	rs58546652	-0.308816	0.15989	0.0534306
Alb	met-d-Albumin	generalized	rs58895965	-0.308371	0.172644	0.074073
Alb	met-d-Albumin	generalized	rs6734238	-0.353555	0.140237	0.0116981
Alb	met-d-Albumin	generalized	rs74892229	-0.320924	0.16205	0.047658
Alb	met-d-Albumin	generalized	rs9912287	-0.275409	0.162861	0.0908239
Alb	met-d-Albumin	generalized	All	-0.297981	0.149176	0.0457703
Alb	met-d-Albumin	focal_HS	rs11128594	-0.0168017	0.0188707	0.373271
Alb	met-d-Albumin	focal_HS	rs139974673	-0.0158937	0.0194483	0.413798
Alb	met-d-Albumin	focal_HS	rs1461729	-0.0220586	0.0185148	0.233495
Alb	met-d-Albumin	focal_HS	rs34284056	-0.00965274	0.0160275	0.547
Alb	met-d-Albumin	focal_HS	rs3740688	-0.00665532	0.0160018	0.677475
Alb	met-d-Albumin	focal_HS	rs3768321	-0.0158585	0.0187026	0.396477
Alb	met-d-Albumin	focal_HS	rs4886992	-0.0153861	0.0186989	0.410602
Alb	met-d-Albumin	focal_HS	rs58546652	-0.0166248	0.0187276	0.374693
Alb	met-d-Albumin	focal_HS	rs58895965	-0.0134115	0.020058	0.503728
Alb	met-d-Albumin	focal_HS	rs6734238	-0.0209478	0.0175046	0.231422
Alb	met-d-Albumin	focal_HS	rs74892229	-0.015426	0.0190774	0.418744
Alb	met-d-Albumin	focal_HS	rs9912287	-0.0264708	0.0161008	0.100161
Alb	met-d-Albumin	focal_HS	All	-0.0162601	0.0173911	0.349807
Alb	met-d-Albumin	focal_NHS	rs11128594	0.030635	0.0351606	0.383597
Alb	met-d-Albumin	focal_NHS	rs139974673	0.00742649	0.0428039	0.862258
Alb	met-d-Albumin	focal_NHS	rs1461729	0.00271973	0.0417102	0.94801
Alb	met-d-Albumin	focal_NHS	rs34284056	0.0143974	0.0411783	0.726612
Alb	met-d-Albumin	focal_NHS	rs3740688	0.0230708	0.0404762	0.568689
Alb	met-d-Albumin	focal_NHS	rs3768321	0.0276926	0.0350728	0.429776
Alb	met-d-Albumin	focal_NHS	rs4886992	0.0142594	0.0413215	0.73003
Alb	met-d-Albumin	focal_NHS	rs58546652	0.00894577	0.0411512	0.827906
Alb	met-d-Albumin	focal_NHS	rs58895965	-0.00718687	0.0422311	0.864869
Alb	met-d-Albumin	focal_NHS	rs6734238	0.0190741	0.0402003	0.63516
Alb	met-d-Albumin	focal_NHS	rs74892229	0.00723187	0.0418602	0.862838
Alb	met-d-Albumin	focal_NHS	rs9912287	-0.00571547	0.0382493	0.881217
Alb	met-d-Albumin	focal_NHS	All	0.0122126	0.0384388	0.750701
Alb	met-d-Albumin	focal_N	rs11128594	-0.0120328	0.024524	0.623672
Alb	met-d-Albumin	focal_N	rs139974673	-0.0182051	0.0252713	0.471287
Alb	met-d-Albumin	focal_N	rs1461729	-0.0214563	0.025094	0.39253
Alb	met-d-Albumin	focal_N	rs34284056	-0.0202791	0.0242703	0.403407
Alb	met-d-Albumin	focal_N	rs3740688	-0.00630958	0.0247677	0.798916
Alb	met-d-Albumin	focal_N	rs3768321	-0.0179394	0.0242993	0.46035
Alb	met-d-Albumin	focal_N	rs4886992	-0.0148159	0.0243364	0.54266
Alb	met-d-Albumin	focal_N	rs58546652	-0.0199662	0.024326	0.411774
Alb	met-d-Albumin	focal_N	rs58895965	-0.0428728	0.0262074	0.10186
Alb	met-d-Albumin	focal_N	rs6734238	-0.0211043	0.0243044	0.385212
Alb	met-d-Albumin	focal_N	rs74892229	-0.0213913	0.0248025	0.388431
Alb	met-d-Albumin	focal_N	rs9912287	-0.0224831	0.0249112	0.366774
Alb	met-d-Albumin	focal_N	All	-0.0196707	0.0236888	0.406324
Alb	met-d-Albumin	GTCS	rs11128594	-0.00128114	0.00827722	0.876995
Alb	met-d-Albumin	GTCS	rs139974673	0.000868909	0.00853339	0.918896
Alb	met-d-Albumin	GTCS	rs1461729	0.00173696	0.00847257	0.837564
Alb	met-d-Albumin	GTCS	rs34284056	0.000875283	0.00819304	0.914922
Alb	met-d-Albumin	GTCS	rs3740688	1.66629e-05	0.00836216	0.99841
Alb	met-d-Albumin	GTCS	rs3768321	0.000109037	0.00820232	0.989394
Alb	met-d-Albumin	GTCS	rs4886992	0.00168734	0.00821467	0.837255
Alb	met-d-Albumin	GTCS	rs58546652	0.00108188	0.00821255	0.895194
Alb	met-d-Albumin	GTCS	rs58895965	0.00408116	0.00884164	0.64438
Alb	met-d-Albumin	GTCS	rs6734238	0.00174446	0.00820433	0.831618
Alb	met-d-Albumin	GTCS	rs74892229	-0.00157376	0.0083724	0.8509
Alb	met-d-Albumin	GTCS	rs9912287	0.00262764	0.00840926	0.754683
Alb	met-d-Albumin	GTCS	All	0.00096617	0.00799658	0.903831
Tb	ukb-d-30840_raw	all	rs10023050	-0.00135779	0.00275851	0.622565
Tb	ukb-d-30840_raw	all	rs102275	-0.00138757	0.00274277	0.612926
Tb	ukb-d-30840_raw	all	rs10876376	-0.00132367	0.00274801	0.630031
Tb	ukb-d-30840_raw	all	rs11124287	-0.00136645	0.00275449	0.619838
Tb	ukb-d-30840_raw	all	rs11635675	-0.00124477	0.00269454	0.64411
Tb	ukb-d-30840_raw	all	rs12414160	-0.00137231	0.00275697	0.618652
Tb	ukb-d-30840_raw	all	rs13199081	-0.00149103	0.00251043	0.552558
Tb	ukb-d-30840_raw	all	rs1392436	-0.00128432	0.00269068	0.633132
Tb	ukb-d-30840_raw	all	rs17316633	-0.00134624	0.0027592	0.625614
Tb	ukb-d-30840_raw	all	rs1762486	-0.00133948	0.00275824	0.62723
Tb	ukb-d-30840_raw	all	rs1800562	-0.00135938	0.00275971	0.622308
Tb	ukb-d-30840_raw	all	rs1800961	-0.0013816	0.00275259	0.615718
Tb	ukb-d-30840_raw	all	rs1807609	-0.00139337	0.00273238	0.610088
Tb	ukb-d-30840_raw	all	rs1848984	-0.0012404	0.00271148	0.647338
Tb	ukb-d-30840_raw	all	rs2068888	-0.00128889	0.00274678	0.6389
Tb	ukb-d-30840_raw	all	rs2522051	-0.00140845	0.00270769	0.602947
Tb	ukb-d-30840_raw	all	rs2792703	-0.00142811	0.00268302	0.594534
Tb	ukb-d-30840_raw	all	rs28571093	-0.00105127	0.00271214	0.6983
Tb	ukb-d-30840_raw	all	rs340005	-0.00127087	0.00271686	0.639947
Tb	ukb-d-30840_raw	all	rs34265667	-0.0013789	0.00275256	0.616405
Tb	ukb-d-30840_raw	all	rs4410790	-0.00144364	0.00272547	0.596332
Tb	ukb-d-30840_raw	all	rs478691	-0.00134763	0.00275956	0.625303
Tb	ukb-d-30840_raw	all	rs499974	-0.00129487	0.00273829	0.636303
Tb	ukb-d-30840_raw	all	rs55649657	-0.0012631	0.00268491	0.638038
Tb	ukb-d-30840_raw	all	rs584768	-0.0013697	0.00275402	0.618945
Tb	ukb-d-30840_raw	all	rs6129760	-0.00139107	0.00273562	0.611102
Tb	ukb-d-30840_raw	all	rs662138	-0.00136844	0.00275586	0.619502
Tb	ukb-d-30840_raw	all	rs6750065	-0.00152653	0.00241733	0.527715
Tb	ukb-d-30840_raw	all	rs6750559	-0.0013288	0.00275561	0.629653
Tb	ukb-d-30840_raw	all	rs6802898	-0.00140257	0.0027143	0.605342
Tb	ukb-d-30840_raw	all	rs687339	-0.00122554	0.00272963	0.653448
Tb	ukb-d-30840_raw	all	rs7222046	-0.00131273	0.0027449	0.632477
Tb	ukb-d-30840_raw	all	rs7310569	-0.00130404	0.002722	0.631884
Tb	ukb-d-30840_raw	all	rs7907226	-0.00134883	0.00275947	0.624982
Tb	ukb-d-30840_raw	all	rs7947951	-0.00129523	0.00273804	0.636177
Tb	ukb-d-30840_raw	all	rs857720	-0.00134984	0.00276006	0.624797
Tb	ukb-d-30840_raw	all	rs887829	-0.0119827	0.0157222	0.445971
Tb	ukb-d-30840_raw	all	rs9410397	-0.00134636	0.00275963	0.625637
Tb	ukb-d-30840_raw	all	rs964184	-0.00132038	0.00275373	0.631593
Tb	ukb-d-30840_raw	all	rs964653	-0.00135217	0.00275932	0.624107
Tb	ukb-d-30840_raw	all	All	-0.00134955	0.00272325	0.620201
Tb	ukb-d-30840_raw	focal	rs10023050	-0.00201638	0.00277184	0.46695
Tb	ukb-d-30840_raw	focal	rs102275	-0.00200349	0.00277274	0.469946
Tb	ukb-d-30840_raw	focal	rs10876376	-0.00201272	0.00277225	0.467824
Tb	ukb-d-30840_raw	focal	rs11124287	-0.00201864	0.00277064	0.466257
Tb	ukb-d-30840_raw	focal	rs11635675	-0.00188331	0.00268095	0.482381
Tb	ukb-d-30840_raw	focal	rs12414160	-0.00199268	0.00277224	0.472266
Tb	ukb-d-30840_raw	focal	rs13199081	-0.00213918	0.00255981	0.403336
Tb	ukb-d-30840_raw	focal	rs1392436	-0.00193005	0.00267642	0.470828
Tb	ukb-d-30840_raw	focal	rs17316633	-0.00197964	0.00276265	0.473637
Tb	ukb-d-30840_raw	focal	rs1762486	-0.00198751	0.00276831	0.472787
Tb	ukb-d-30840_raw	focal	rs1800562	-0.00200752	0.00277366	0.4692
Tb	ukb-d-30840_raw	focal	rs1800961	-0.00202617	0.00277084	0.464629
Tb	ukb-d-30840_raw	focal	rs1807609	-0.00202652	0.00276774	0.46405
Tb	ukb-d-30840_raw	focal	rs1848984	-0.00197364	0.00276944	0.476062
Tb	ukb-d-30840_raw	focal	rs2068888	-0.00199581	0.00277361	0.47179
Tb	ukb-d-30840_raw	focal	rs2522051	-0.00206343	0.00272668	0.449195
Tb	ukb-d-30840_raw	focal	rs2792703	-0.00210569	0.00265364	0.427479
Tb	ukb-d-30840_raw	focal	rs28571093	-0.00165788	0.00270323	0.539681
Tb	ukb-d-30840_raw	focal	rs340005	-0.00195557	0.00275472	0.477768
Tb	ukb-d-30840_raw	focal	rs34265667	-0.00206261	0.00274765	0.452844
Tb	ukb-d-30840_raw	focal	rs4410790	-0.00210845	0.00273408	0.440604
Tb	ukb-d-30840_raw	focal	rs478691	-0.00201292	0.00277281	0.46787
Tb	ukb-d-30840_raw	focal	rs499974	-0.002006	0.00277325	0.469472
Tb	ukb-d-30840_raw	focal	rs55649657	-0.00188711	0.00262797	0.472703
Tb	ukb-d-30840_raw	focal	rs584768	-0.0020519	0.00274669	0.455037
Tb	ukb-d-30840_raw	focal	rs6129760	-0.0020195	0.00277083	0.466097
Tb	ukb-d-30840_raw	focal	rs662138	-0.0020074	0.00277297	0.469118
Tb	ukb-d-30840_raw	focal	rs6750065	-0.00217422	0.00251432	0.387185
Tb	ukb-d-30840_raw	focal	rs6750559	-0.00196961	0.00275999	0.475457
Tb	ukb-d-30840_raw	focal	rs6802898	-0.00206284	0.00272393	0.448869
Tb	ukb-d-30840_raw	focal	rs687339	-0.00188894	0.00274615	0.491547
Tb	ukb-d-30840_raw	focal	rs7222046	-0.00199826	0.00277205	0.470996
Tb	ukb-d-30840_raw	focal	rs7310569	-0.0019477	0.00270808	0.472006
Tb	ukb-d-30840_raw	focal	rs7907226	-0.00200599	0.00277295	0.469425
Tb	ukb-d-30840_raw	focal	rs7947951	-0.00196005	0.00275704	0.477132
Tb	ukb-d-30840_raw	focal	rs857720	-0.00198054	0.00276973	0.474569
Tb	ukb-d-30840_raw	focal	rs887829	-0.0131049	0.0157927	0.406646
Tb	ukb-d-30840_raw	focal	rs9410397	-0.00204242	0.0027638	0.459912
Tb	ukb-d-30840_raw	focal	rs964184	-0.00197558	0.00276606	0.47509
Tb	ukb-d-30840_raw	focal	rs964653	-0.00200988	0.00277284	0.468547
Tb	ukb-d-30840_raw	focal	All	-0.00200739	0.00273655	0.463226
Tb	ukb-d-30840_raw	generalized	rs10023050	0.000332372	0.00424904	0.937651
Tb	ukb-d-30840_raw	generalized	rs102275	0.000152576	0.00397652	0.969393
Tb	ukb-d-30840_raw	generalized	rs10876376	0.000282031	0.00421508	0.946653
Tb	ukb-d-30840_raw	generalized	rs11124287	0.000307524	0.00423921	0.94217
Tb	ukb-d-30840_raw	generalized	rs11635675	0.000356277	0.00424896	0.933175
Tb	ukb-d-30840_raw	generalized	rs12414160	0.000293742	0.00424273	0.944803
Tb	ukb-d-30840_raw	generalized	rs13199081	0.000156357	0.00398936	0.968736
Tb	ukb-d-30840_raw	generalized	rs1392436	0.00042016	0.00417782	0.919892
Tb	ukb-d-30840_raw	generalized	rs17316633	0.000379783	0.00423388	0.928525
Tb	ukb-d-30840_raw	generalized	rs1762486	0.000344938	0.00424899	0.935298
Tb	ukb-d-30840_raw	generalized	rs1800562	0.00023399	0.00421712	0.955751
Tb	ukb-d-30840_raw	generalized	rs1800961	0.000193855	0.00415846	0.962819
Tb	ukb-d-30840_raw	generalized	rs1807609	0.000221929	0.00412551	0.957099
Tb	ukb-d-30840_raw	generalized	rs1848984	0.000571686	0.00409665	0.889016
Tb	ukb-d-30840_raw	generalized	rs2068888	0.000425894	0.00423166	0.919833
Tb	ukb-d-30840_raw	generalized	rs2522051	0.00031162	0.00424257	0.941447
Tb	ukb-d-30840_raw	generalized	rs2792703	0.000339458	0.00424927	0.936328
Tb	ukb-d-30840_raw	generalized	rs28571093	0.000356099	0.00426439	0.93345
Tb	ukb-d-30840_raw	generalized	rs340005	0.000558396	0.00403152	0.889839
Tb	ukb-d-30840_raw	generalized	rs34265667	0.000331504	0.00424954	0.937821
Tb	ukb-d-30840_raw	generalized	rs4410790	0.000204405	0.00420431	0.961224
Tb	ukb-d-30840_raw	generalized	rs478691	0.00036684	0.00424458	0.931128
Tb	ukb-d-30840_raw	generalized	rs499974	0.000422523	0.00421532	0.920158
Tb	ukb-d-30840_raw	generalized	rs55649657	0.000424866	0.00419987	0.919422
Tb	ukb-d-30840_raw	generalized	rs584768	0.000370789	0.00424015	0.930316
Tb	ukb-d-30840_raw	generalized	rs6129760	0.000176965	0.00400169	0.964727
Tb	ukb-d-30840_raw	generalized	rs662138	0.00032414	0.00424836	0.939182
Tb	ukb-d-30840_raw	generalized	rs6750065	0.000190766	0.00410723	0.962954
Tb	ukb-d-30840_raw	generalized	rs6750559	0.000265277	0.00421829	0.949856
Tb	ukb-d-30840_raw	generalized	rs6802898	0.00025738	0.0041857	0.950969
Tb	ukb-d-30840_raw	generalized	rs687339	0.000555911	0.00418789	0.894397
Tb	ukb-d-30840_raw	generalized	rs7222046	0.000406691	0.00421706	0.923172
Tb	ukb-d-30840_raw	generalized	rs7310569	0.000378271	0.00423052	0.928752
Tb	ukb-d-30840_raw	generalized	rs7907226	0.000399413	0.00422191	0.924629
Tb	ukb-d-30840_raw	generalized	rs7947951	0.000334892	0.00424978	0.93719
Tb	ukb-d-30840_raw	generalized	rs857720	0.000334933	0.00425026	0.937189
Tb	ukb-d-30840_raw	generalized	rs887829	0.000174985	0.024405	0.994279
Tb	ukb-d-30840_raw	generalized	rs9410397	0.000444452	0.00419412	0.915606
Tb	ukb-d-30840_raw	generalized	rs964184	0.000365963	0.00424634	0.931321
Tb	ukb-d-30840_raw	generalized	rs964653	0.000374735	0.00423664	0.929518
Tb	ukb-d-30840_raw	generalized	All	0.000337533	0.00419366	0.93585
Tb	ukb-d-30840_raw	focal_HS	rs10023050	0.000920185	0.000501372	0.0664563
Tb	ukb-d-30840_raw	focal_HS	rs102275	0.000909173	0.000498813	0.0683531
Tb	ukb-d-30840_raw	focal_HS	rs10876376	0.000904955	0.000489787	0.0646529
Tb	ukb-d-30840_raw	focal_HS	rs11124287	0.000913504	0.0005015	0.0685244
Tb	ukb-d-30840_raw	focal_HS	rs11635675	0.000925028	0.00050016	0.0643909
Tb	ukb-d-30840_raw	focal_HS	rs12414160	0.000936105	0.000489522	0.05584
Tb	ukb-d-30840_raw	focal_HS	rs13199081	0.000899704	0.000483714	0.0628866
Tb	ukb-d-30840_raw	focal_HS	rs1392436	0.000926571	0.00049324	0.0603075
Tb	ukb-d-30840_raw	focal_HS	rs17316633	0.000931482	0.000485788	0.0551789
Tb	ukb-d-30840_raw	focal_HS	rs1762486	0.000912251	0.000501251	0.0687669
Tb	ukb-d-30840_raw	focal_HS	rs1800562	0.000912845	0.000502162	0.0690902
Tb	ukb-d-30840_raw	focal_HS	rs1800961	0.000920456	0.000501835	0.0666273
Tb	ukb-d-30840_raw	focal_HS	rs1807609	0.000928977	0.000490284	0.0581223
Tb	ukb-d-30840_raw	focal_HS	rs1848984	0.000889339	0.000485123	0.0667691
Tb	ukb-d-30840_raw	focal_HS	rs2068888	0.000928784	0.000499324	0.062874
Tb	ukb-d-30840_raw	focal_HS	rs2522051	0.000908543	0.000497173	0.0676369
Tb	ukb-d-30840_raw	focal_HS	rs2792703	0.000914427	0.000502061	0.0685545
Tb	ukb-d-30840_raw	focal_HS	rs28571093	0.000961733	0.000497047	0.0530033
Tb	ukb-d-30840_raw	focal_HS	rs340005	0.000929979	0.000495815	0.0607023
Tb	ukb-d-30840_raw	focal_HS	rs34265667	0.000904814	0.000496362	0.0683195
Tb	ukb-d-30840_raw	focal_HS	rs4410790	0.000884016	0.00047823	0.0645276
Tb	ukb-d-30840_raw	focal_HS	rs478691	0.000908653	0.000499427	0.0688521
Tb	ukb-d-30840_raw	focal_HS	rs499974	0.000921195	0.000501497	0.0662258
Tb	ukb-d-30840_raw	focal_HS	rs55649657	0.000936914	0.000478924	0.0504312
Tb	ukb-d-30840_raw	focal_HS	rs584768	0.000931018	0.000487599	0.0562115
Tb	ukb-d-30840_raw	focal_HS	rs6129760	0.000918232	0.000502081	0.0674218
Tb	ukb-d-30840_raw	focal_HS	rs662138	0.000920901	0.000501307	0.0662101
Tb	ukb-d-30840_raw	focal_HS	rs6750065	0.000908046	0.000498423	0.0684796
Tb	ukb-d-30840_raw	focal_HS	rs6750559	0.000907292	0.000498099	0.0685294
Tb	ukb-d-30840_raw	focal_HS	rs6802898	0.000912244	0.000500793	0.0685158
Tb	ukb-d-30840_raw	focal_HS	rs687339	0.000945867	0.000492773	0.0549238
Tb	ukb-d-30840_raw	focal_HS	rs7222046	0.00091528	0.000502284	0.068419
Tb	ukb-d-30840_raw	focal_HS	rs7310569	0.000908559	0.000496347	0.0671764
Tb	ukb-d-30840_raw	focal_HS	rs7907226	0.000930143	0.000490722	0.0580318
Tb	ukb-d-30840_raw	focal_HS	rs7947951	0.000923431	0.000500372	0.0649667
Tb	ukb-d-30840_raw	focal_HS	rs857720	0.00093174	0.000495375	0.0599884
Tb	ukb-d-30840_raw	focal_HS	rs887829	-0.00191598	0.00284153	0.500135
Tb	ukb-d-30840_raw	focal_HS	rs9410397	0.00091936	0.000502073	0.0670812
Tb	ukb-d-30840_raw	focal_HS	rs964184	0.000908484	0.000500045	0.0692471
Tb	ukb-d-30840_raw	focal_HS	rs964653	0.000918757	0.000501938	0.0671873
Tb	ukb-d-30840_raw	focal_HS	All	0.000916472	0.000495766	0.0645157
Tb	ukb-d-30840_raw	focal_NHS	rs10023050	-0.00176016	0.000770723	0.0223848
Tb	ukb-d-30840_raw	focal_NHS	rs102275	-0.00176515	0.000775327	0.0228069
Tb	ukb-d-30840_raw	focal_NHS	rs10876376	-0.00178834	0.000766877	0.019702
Tb	ukb-d-30840_raw	focal_NHS	rs11124287	-0.00176753	0.000776083	0.0227567
Tb	ukb-d-30840_raw	focal_NHS	rs11635675	-0.00174454	0.000767091	0.022952
Tb	ukb-d-30840_raw	focal_NHS	rs12414160	-0.00177757	0.000777155	0.0221794
Tb	ukb-d-30840_raw	focal_NHS	rs13199081	-0.00178154	0.000774114	0.0213696
Tb	ukb-d-30840_raw	focal_NHS	rs1392436	-0.00176139	0.000770559	0.0222627
Tb	ukb-d-30840_raw	focal_NHS	rs17316633	-0.00176913	0.000777052	0.0228032
Tb	ukb-d-30840_raw	focal_NHS	rs1762486	-0.00176434	0.000774969	0.0228063
Tb	ukb-d-30840_raw	focal_NHS	rs1800562	-0.00179902	0.000767165	0.0190261
Tb	ukb-d-30840_raw	focal_NHS	rs1800961	-0.00173569	0.000767037	0.0236445
Tb	ukb-d-30840_raw	focal_NHS	rs1807609	-0.00176135	0.000771534	0.0224348
Tb	ukb-d-30840_raw	focal_NHS	rs1848984	-0.00175758	0.00077454	0.0232565
Tb	ukb-d-30840_raw	focal_NHS	rs2068888	-0.00176071	0.000776032	0.0232765
Tb	ukb-d-30840_raw	focal_NHS	rs2522051	-0.0017866	0.00076695	0.0198331
Tb	ukb-d-30840_raw	focal_NHS	rs2792703	-0.00177483	0.000777316	0.022414
Tb	ukb-d-30840_raw	focal_NHS	rs28571093	-0.00175619	0.000779806	0.0243167
Tb	ukb-d-30840_raw	focal_NHS	rs340005	-0.00177044	0.000777608	0.0227995
Tb	ukb-d-30840_raw	focal_NHS	rs34265667	-0.00179541	0.000766999	0.0192413
Tb	ukb-d-30840_raw	focal_NHS	rs4410790	-0.00174436	0.000767214	0.022988
Tb	ukb-d-30840_raw	focal_NHS	rs478691	-0.00174192	0.000766978	0.0231382
Tb	ukb-d-30840_raw	focal_NHS	rs499974	-0.00178439	0.000773906	0.021128
Tb	ukb-d-30840_raw	focal_NHS	rs55649657	-0.00174886	0.000766953	0.0225915
Tb	ukb-d-30840_raw	focal_NHS	rs584768	-0.0017928	0.000766916	0.0194042
Tb	ukb-d-30840_raw	focal_NHS	rs6129760	-0.00178062	0.000774103	0.0214348
Tb	ukb-d-30840_raw	focal_NHS	rs662138	-0.00178573	0.000771404	0.0206179
Tb	ukb-d-30840_raw	focal_NHS	rs6750065	-0.00180218	0.000766951	0.0187832
Tb	ukb-d-30840_raw	focal_NHS	rs6750559	-0.00175328	0.000766968	0.0222547
Tb	ukb-d-30840_raw	focal_NHS	rs6802898	-0.0017668	0.000775784	0.0227596
Tb	ukb-d-30840_raw	focal_NHS	rs687339	-0.00179628	0.000774099	0.0203149
Tb	ukb-d-30840_raw	focal_NHS	rs7222046	-0.0017899	0.000766949	0.0196062
Tb	ukb-d-30840_raw	focal_NHS	rs7310569	-0.00174938	0.000766874	0.0225374
Tb	ukb-d-30840_raw	focal_NHS	rs7907226	-0.00178238	0.000773641	0.0212288
Tb	ukb-d-30840_raw	focal_NHS	rs7947951	-0.00177798	0.000776828	0.0220927
Tb	ukb-d-30840_raw	focal_NHS	rs857720	-0.00178917	0.000772275	0.020517
Tb	ukb-d-30840_raw	focal_NHS	rs887829	-0.00349448	0.00443698	0.430942
Tb	ukb-d-30840_raw	focal_NHS	rs9410397	-0.00177939	0.00077642	0.0219179
Tb	ukb-d-30840_raw	focal_NHS	rs964184	-0.00173536	0.000767037	0.0236717
Tb	ukb-d-30840_raw	focal_NHS	rs964653	-0.00179399	0.0007669	0.0193211
Tb	ukb-d-30840_raw	focal_NHS	All	-0.00177244	0.000767383	0.0209038
Tb	ukb-d-30840_raw	focal_N	rs10023050	-6.6225e-05	0.000758042	0.930383
Tb	ukb-d-30840_raw	focal_N	rs102275	-7.37921e-05	0.000758052	0.922453
Tb	ukb-d-30840_raw	focal_N	rs10876376	-5.76069e-05	0.000758008	0.939421
Tb	ukb-d-30840_raw	focal_N	rs11124287	-4.37392e-05	0.000758008	0.953985
Tb	ukb-d-30840_raw	focal_N	rs11635675	-6.02027e-05	0.00075822	0.936714
Tb	ukb-d-30840_raw	focal_N	rs12414160	-7.4184e-05	0.0007582	0.922058
Tb	ukb-d-30840_raw	focal_N	rs13199081	-7.33776e-05	0.000758053	0.922887
Tb	ukb-d-30840_raw	focal_N	rs1392436	-5.00559e-05	0.000758013	0.947349
Tb	ukb-d-30840_raw	focal_N	rs17316633	-4.81766e-05	0.000758039	0.949325
Tb	ukb-d-30840_raw	focal_N	rs1762486	-6.4203e-05	0.000758061	0.932505
Tb	ukb-d-30840_raw	focal_N	rs1800562	-9.00761e-05	0.000758291	0.905443
Tb	ukb-d-30840_raw	focal_N	rs1800961	-7.89297e-05	0.000758171	0.917086
Tb	ukb-d-30840_raw	focal_N	rs1807609	-9.17936e-05	0.000758031	0.903616
Tb	ukb-d-30840_raw	focal_N	rs1848984	-5.981e-05	0.000758327	0.937135
Tb	ukb-d-30840_raw	focal_N	rs2068888	-8.45906e-05	0.000758374	0.911187
Tb	ukb-d-30840_raw	focal_N	rs2522051	-6.92201e-05	0.000758023	0.927241
Tb	ukb-d-30840_raw	focal_N	rs2792703	-8.46221e-05	0.000758048	0.911116
Tb	ukb-d-30840_raw	focal_N	rs28571093	-5.69811e-05	0.00076079	0.940296
Tb	ukb-d-30840_raw	focal_N	rs340005	-6.55607e-05	0.000758178	0.931092
Tb	ukb-d-30840_raw	focal_N	rs34265667	-7.84266e-05	0.000758127	0.917608
Tb	ukb-d-30840_raw	focal_N	rs4410790	-7.76634e-05	0.000758342	0.91843
Tb	ukb-d-30840_raw	focal_N	rs478691	-7.40339e-05	0.000758106	0.922205
Tb	ukb-d-30840_raw	focal_N	rs499974	-5.13755e-05	0.000758142	0.945973
Tb	ukb-d-30840_raw	focal_N	rs55649657	-4.8255e-05	0.000758082	0.949246
Tb	ukb-d-30840_raw	focal_N	rs584768	-7.72759e-05	0.000758046	0.918804
Tb	ukb-d-30840_raw	focal_N	rs6129760	-5.90938e-05	0.000758025	0.937862
Tb	ukb-d-30840_raw	focal_N	rs662138	-5.69059e-05	0.000758085	0.940163
Tb	ukb-d-30840_raw	focal_N	rs6750065	-9.125e-05	0.00075808	0.90419
Tb	ukb-d-30840_raw	focal_N	rs6750559	-6.00213e-05	0.000758097	0.936895
Tb	ukb-d-30840_raw	focal_N	rs6802898	-6.44913e-05	0.000758016	0.932199
Tb	ukb-d-30840_raw	focal_N	rs687339	-7.55634e-05	0.00075877	0.920672
Tb	ukb-d-30840_raw	focal_N	rs7222046	-5.76554e-05	0.000758078	0.939376
Tb	ukb-d-30840_raw	focal_N	rs7310569	-4.75318e-05	0.000758005	0.95
Tb	ukb-d-30840_raw	focal_N	rs7907226	-4.05577e-05	0.000758063	0.957332
Tb	ukb-d-30840_raw	focal_N	rs7947951	-2.00534e-05	0.000758137	0.978898
Tb	ukb-d-30840_raw	focal_N	rs857720	-5.24713e-05	0.000758228	0.944828
Tb	ukb-d-30840_raw	focal_N	rs887829	0.00418625	0.00433886	0.334632
Tb	ukb-d-30840_raw	focal_N	rs9410397	-6.02919e-05	0.000758149	0.936615
Tb	ukb-d-30840_raw	focal_N	rs964184	-5.70871e-05	0.000758166	0.939979
Tb	ukb-d-30840_raw	focal_N	rs964653	-5.92513e-05	0.000758031	0.937697
Tb	ukb-d-30840_raw	focal_N	All	-6.08387e-05	0.000757901	0.93602
Tb	ukb-d-30840_raw	GTCS	rs10023050	6.57267e-05	0.000267746	0.806084
Tb	ukb-d-30840_raw	GTCS	rs102275	5.42876e-05	0.000259378	0.834215
Tb	ukb-d-30840_raw	GTCS	rs10876376	6.99797e-05	0.000260037	0.787842
Tb	ukb-d-30840_raw	GTCS	rs11124287	6.32588e-05	0.000268727	0.813897
Tb	ukb-d-30840_raw	GTCS	rs11635675	5.10739e-05	0.000260486	0.844554
Tb	ukb-d-30840_raw	GTCS	rs12414160	6.89527e-05	0.000266579	0.7959
Tb	ukb-d-30840_raw	GTCS	rs13199081	5.52669e-05	0.00026149	0.832611
Tb	ukb-d-30840_raw	GTCS	rs1392436	6.17303e-05	0.000268498	0.818162
Tb	ukb-d-30840_raw	GTCS	rs17316633	6.92644e-05	0.000263368	0.792555
Tb	ukb-d-30840_raw	GTCS	rs1762486	5.57143e-05	0.000262637	0.832002
Tb	ukb-d-30840_raw	GTCS	rs1800562	6.22734e-05	0.000268819	0.816806
Tb	ukb-d-30840_raw	GTCS	rs1800961	6.07707e-05	0.000268471	0.820923
Tb	ukb-d-30840_raw	GTCS	rs1807609	5.63566e-05	0.000262506	0.830011
Tb	ukb-d-30840_raw	GTCS	rs1848984	7.41967e-05	0.000263314	0.778112
Tb	ukb-d-30840_raw	GTCS	rs2068888	6.51442e-05	0.000268683	0.808426
Tb	ukb-d-30840_raw	GTCS	rs2522051	6.34231e-05	0.000268715	0.813414
Tb	ukb-d-30840_raw	GTCS	rs2792703	7.18268e-05	0.000258645	0.78124
Tb	ukb-d-30840_raw	GTCS	rs28571093	5.08646e-05	0.00026879	0.849908
Tb	ukb-d-30840_raw	GTCS	rs340005	5.10336e-05	0.00025912	0.843867
Tb	ukb-d-30840_raw	GTCS	rs34265667	5.74782e-05	0.000266297	0.829111
Tb	ukb-d-30840_raw	GTCS	rs4410790	6.78817e-05	0.000267836	0.799925
Tb	ukb-d-30840_raw	GTCS	rs478691	5.91602e-05	0.000267479	0.824955
Tb	ukb-d-30840_raw	GTCS	rs499974	6.12865e-05	0.00026858	0.819501
Tb	ukb-d-30840_raw	GTCS	rs55649657	7.43673e-05	0.000255797	0.771259
Tb	ukb-d-30840_raw	GTCS	rs584768	6.33212e-05	0.000268739	0.813725
Tb	ukb-d-30840_raw	GTCS	rs6129760	5.59113e-05	0.000261272	0.83055
Tb	ukb-d-30840_raw	GTCS	rs662138	5.63334e-05	0.000264303	0.831218
Tb	ukb-d-30840_raw	GTCS	rs6750065	5.42045e-05	0.000260755	0.835326
Tb	ukb-d-30840_raw	GTCS	rs6750559	6.53245e-05	0.000268243	0.807597
Tb	ukb-d-30840_raw	GTCS	rs6802898	6.27005e-05	0.000268736	0.815516
Tb	ukb-d-30840_raw	GTCS	rs687339	4.59121e-05	0.000262712	0.861267
Tb	ukb-d-30840_raw	GTCS	rs7222046	6.63354e-05	0.00026757	0.804198
Tb	ukb-d-30840_raw	GTCS	rs7310569	6.13528e-05	0.000268289	0.819117
Tb	ukb-d-30840_raw	GTCS	rs7907226	6.09627e-05	0.000268306	0.820258
Tb	ukb-d-30840_raw	GTCS	rs7947951	6.96674e-05	0.000265254	0.792825
Tb	ukb-d-30840_raw	GTCS	rs857720	6.2522e-05	0.000268811	0.816082
Tb	ukb-d-30840_raw	GTCS	rs887829	0.00151667	0.00151954	0.318225
Tb	ukb-d-30840_raw	GTCS	rs9410397	6.37684e-05	0.000268743	0.812436
Tb	ukb-d-30840_raw	GTCS	rs964184	6.3281e-05	0.000268792	0.813877
Tb	ukb-d-30840_raw	GTCS	rs964653	6.77654e-05	0.000265449	0.798503
Tb	ukb-d-30840_raw	GTCS	All	6.29531e-05	0.000265237	0.812388
MUFA	met-d-MUFA	all	rs1002687	-0.0155193	0.0324558	0.632532
MUFA	met-d-MUFA	all	rs1128249	-0.000776017	0.0312184	0.980169
MUFA	met-d-MUFA	all	rs117733303	-0.00541349	0.0322417	0.866659
MUFA	met-d-MUFA	all	rs11895352	-0.00609418	0.0312946	0.8456
MUFA	met-d-MUFA	all	rs11940694	-0.00334818	0.0314302	0.915164
MUFA	met-d-MUFA	all	rs12916	-0.00665653	0.03106	0.830303
MUFA	met-d-MUFA	all	rs1394092	-0.00689384	0.0311758	0.824993
MUFA	met-d-MUFA	all	rs139974673	-0.00626643	0.0315423	0.842523
MUFA	met-d-MUFA	all	rs146203232	-0.00595298	0.0313317	0.84931
MUFA	met-d-MUFA	all	rs1471251	-0.00130395	0.0311619	0.966623
MUFA	met-d-MUFA	all	rs174564	0.000145758	0.0320109	0.996367
MUFA	met-d-MUFA	all	rs1890896	-0.00234898	0.0311577	0.939904
MUFA	met-d-MUFA	all	rs2000999	-0.00806543	0.0305209	0.79158
MUFA	met-d-MUFA	all	rs2035816	-0.00941153	0.0293888	0.748785
MUFA	met-d-MUFA	all	rs2081687	-0.00216067	0.0312085	0.944804
MUFA	met-d-MUFA	all	rs261290	-0.00384647	0.0324211	0.90556
MUFA	met-d-MUFA	all	rs2740488	-0.000213603	0.030467	0.994406
MUFA	met-d-MUFA	all	rs2943635	-0.00192542	0.0311304	0.950682
MUFA	met-d-MUFA	all	rs3198697	-0.00136941	0.0310193	0.964787
MUFA	met-d-MUFA	all	rs328	-0.00189485	0.0330552	0.954287
MUFA	met-d-MUFA	all	rs4564803	-0.00896881	0.032028	0.779455
MUFA	met-d-MUFA	all	rs4704834	-0.00433142	0.0317449	0.89147
MUFA	met-d-MUFA	all	rs534417	-0.00438669	0.0314879	0.889203
MUFA	met-d-MUFA	all	rs58542926	-0.011721	0.0314669	0.709532
MUFA	met-d-MUFA	all	rs602633	-0.00717299	0.0308105	0.815909
MUFA	met-d-MUFA	all	rs615632	0.00142441	0.0302966	0.962501
MUFA	met-d-MUFA	all	rs62222988	0.00188911	0.0284106	0.946985
MUFA	met-d-MUFA	all	rs632057	-0.00570827	0.0314859	0.856135
MUFA	met-d-MUFA	all	rs633695	-0.00060473	0.0317526	0.984805
MUFA	met-d-MUFA	all	rs6606725	-0.00824835	0.0305132	0.786913
MUFA	met-d-MUFA	all	rs67981690	-0.00113453	0.0307091	0.970529
MUFA	met-d-MUFA	all	rs7679	-0.00527334	0.0314788	0.866961
MUFA	met-d-MUFA	all	rs964184	0.00395334	0.0361675	0.912959
MUFA	met-d-MUFA	all	All	-0.0042604	0.0308676	0.890223
MUFA	met-d-MUFA	focal	rs1002687	0.00561946	0.0327687	0.863839
MUFA	met-d-MUFA	focal	rs1128249	0.0104865	0.0313173	0.737742
MUFA	met-d-MUFA	focal	rs117733303	0.00819326	0.0319508	0.797616
MUFA	met-d-MUFA	focal	rs11895352	0.00797945	0.0312034	0.798164
MUFA	met-d-MUFA	focal	rs11940694	0.0091237	0.0311899	0.769889
MUFA	met-d-MUFA	focal	rs12916	0.0053834	0.0311813	0.862928
MUFA	met-d-MUFA	focal	rs1394092	0.00549748	0.0312296	0.860267
MUFA	met-d-MUFA	focal	rs139974673	0.00626529	0.0313564	0.84163
MUFA	met-d-MUFA	focal	rs146203232	0.00679438	0.031204	0.827631
MUFA	met-d-MUFA	focal	rs1471251	0.00895172	0.0312532	0.774552
MUFA	met-d-MUFA	focal	rs174564	0.00561301	0.0319108	0.860375
MUFA	met-d-MUFA	focal	rs1890896	0.0094101	0.031167	0.762709
MUFA	met-d-MUFA	focal	rs2000999	0.0069064	0.0311916	0.824767
MUFA	met-d-MUFA	focal	rs2035816	0.00316482	0.0311744	0.919138
MUFA	met-d-MUFA	focal	rs2081687	0.0104159	0.031196	0.738466
MUFA	met-d-MUFA	focal	rs261290	0.00539656	0.0321288	0.866609
MUFA	met-d-MUFA	focal	rs2740488	0.0131319	0.0311996	0.673829
MUFA	met-d-MUFA	focal	rs2943635	0.0118348	0.0311925	0.704383
MUFA	met-d-MUFA	focal	rs328	0.00166705	0.032773	0.959432
MUFA	met-d-MUFA	focal	rs4564803	0.00489249	0.0319534	0.878309
MUFA	met-d-MUFA	focal	rs4704834	0.00583269	0.0314501	0.852869
MUFA	met-d-MUFA	focal	rs534417	0.00910395	0.0311944	0.770405
MUFA	met-d-MUFA	focal	rs58542926	0.00169658	0.0317884	0.957436
MUFA	met-d-MUFA	focal	rs602633	0.00426444	0.0311734	0.891191
MUFA	met-d-MUFA	focal	rs60960031	0.0131627	0.0312064	0.673175
MUFA	met-d-MUFA	focal	rs615632	0.0146574	0.0312752	0.639314
MUFA	met-d-MUFA	focal	rs62222988	0.0132716	0.0311738	0.670305
MUFA	met-d-MUFA	focal	rs632057	0.0074027	0.0312748	0.812891
MUFA	met-d-MUFA	focal	rs633695	0.00809974	0.0316507	0.79802
MUFA	met-d-MUFA	focal	rs6606725	0.00619661	0.0312011	0.842574
MUFA	met-d-MUFA	focal	rs67981690	0.0116996	0.0311735	0.707434
MUFA	met-d-MUFA	focal	rs7679	0.0115116	0.0312325	0.712442
MUFA	met-d-MUFA	focal	rs964184	0.0216774	0.0359039	0.546002
MUFA	met-d-MUFA	focal	All	0.00829095	0.0310691	0.789581
MUFA	met-d-MUFA	generalized	rs1002687	-0.0698929	0.0649522	0.281897
MUFA	met-d-MUFA	generalized	rs1128249	-0.0196445	0.0656788	0.764864
MUFA	met-d-MUFA	generalized	rs117733303	-0.0314639	0.0676857	0.642037
MUFA	met-d-MUFA	generalized	rs11895352	-0.031405	0.0654146	0.631162
MUFA	met-d-MUFA	generalized	rs11940694	-0.0225779	0.0656735	0.731004
MUFA	met-d-MUFA	generalized	rs12916	-0.0262509	0.0660762	0.691159
MUFA	met-d-MUFA	generalized	rs1394092	-0.0331939	0.0651107	0.610186
MUFA	met-d-MUFA	generalized	rs139974673	-0.0290185	0.0663926	0.662058
MUFA	met-d-MUFA	generalized	rs146203232	-0.0242686	0.0660186	0.71317
MUFA	met-d-MUFA	generalized	rs1471251	-0.0167961	0.0643014	0.793931
MUFA	met-d-MUFA	generalized	rs174564	0.000788275	0.0639481	0.990165
MUFA	met-d-MUFA	generalized	rs1890896	-0.0181811	0.0633571	0.774142
MUFA	met-d-MUFA	generalized	rs2000999	-0.0359825	0.0631615	0.568887
MUFA	met-d-MUFA	generalized	rs2035816	-0.0325597	0.0647894	0.615283
MUFA	met-d-MUFA	generalized	rs2081687	-0.0259041	0.0661026	0.695149
MUFA	met-d-MUFA	generalized	rs261290	-0.0274082	0.0680019	0.686911
MUFA	met-d-MUFA	generalized	rs2740488	-0.0253175	0.0660785	0.701614
MUFA	met-d-MUFA	generalized	rs2943635	-0.0242453	0.0659647	0.713209
MUFA	met-d-MUFA	generalized	rs328	-0.0138998	0.0689708	0.840283
MUFA	met-d-MUFA	generalized	rs4564803	-0.0273887	0.0675312	0.685058
MUFA	met-d-MUFA	generalized	rs4704834	-0.0170588	0.065761	0.795322
MUFA	met-d-MUFA	generalized	rs534417	-0.0302556	0.0656921	0.64511
MUFA	met-d-MUFA	generalized	rs58542926	-0.0364976	0.0669271	0.585524
MUFA	met-d-MUFA	generalized	rs602633	-0.0264	0.0660698	0.689467
MUFA	met-d-MUFA	generalized	rs60960031	-0.0249268	0.0660654	0.705947
MUFA	met-d-MUFA	generalized	rs615632	-0.0179455	0.0650381	0.782607
MUFA	met-d-MUFA	generalized	rs62222988	-0.0165363	0.06245	0.791169
MUFA	met-d-MUFA	generalized	rs632057	-0.0294165	0.0660956	0.656276
MUFA	met-d-MUFA	generalized	rs633695	-0.0199552	0.066711	0.764841
MUFA	met-d-MUFA	generalized	rs6606725	-0.0348616	0.0640461	0.586221
MUFA	met-d-MUFA	generalized	rs67981690	-0.0201166	0.0647067	0.755885
MUFA	met-d-MUFA	generalized	rs6938550	-0.0257996	0.0660681	0.696167
MUFA	met-d-MUFA	generalized	rs7679	-0.039097	0.0625372	0.531853
MUFA	met-d-MUFA	generalized	rs964184	-0.0265736	0.0765008	0.728318
MUFA	met-d-MUFA	generalized	All	-0.0264077	0.0648414	0.683813
MUFA	met-d-MUFA	focal_HS	rs1002687	0.00792441	0.00558931	0.156255
MUFA	met-d-MUFA	focal_HS	rs1128249	0.0070075	0.00533869	0.189322
MUFA	met-d-MUFA	focal_HS	rs117733303	0.00829928	0.00543239	0.126577
MUFA	met-d-MUFA	focal_HS	rs11895352	0.00777402	0.0052718	0.140308
MUFA	met-d-MUFA	focal_HS	rs11940694	0.006097	0.00524536	0.245089
MUFA	met-d-MUFA	focal_HS	rs12916	0.00783708	0.00524239	0.134929
MUFA	met-d-MUFA	focal_HS	rs1394092	0.00632564	0.00525057	0.228299
MUFA	met-d-MUFA	focal_HS	rs139974673	0.00783202	0.00532892	0.141638
MUFA	met-d-MUFA	focal_HS	rs146203232	0.00712359	0.00532683	0.181124
MUFA	met-d-MUFA	focal_HS	rs1471251	0.00804512	0.00525424	0.125728
MUFA	met-d-MUFA	focal_HS	rs174564	0.00889021	0.00535646	0.0969713
MUFA	met-d-MUFA	focal_HS	rs1890896	0.00760179	0.00529976	0.151469
MUFA	met-d-MUFA	focal_HS	rs2000999	0.00741306	0.00533534	0.164704
MUFA	met-d-MUFA	focal_HS	rs2035816	0.0067497	0.00524291	0.197957
MUFA	met-d-MUFA	focal_HS	rs2081687	0.0073532	0.00533884	0.168419
MUFA	met-d-MUFA	focal_HS	rs261290	0.0071174	0.00549244	0.195026
MUFA	met-d-MUFA	focal_HS	rs2740488	0.00706869	0.00531386	0.18344
MUFA	met-d-MUFA	focal_HS	rs2943635	0.00711978	0.00532102	0.180881
MUFA	met-d-MUFA	focal_HS	rs328	0.00606954	0.00555106	0.274217
MUFA	met-d-MUFA	focal_HS	rs4564803	0.00593555	0.00535668	0.267834
MUFA	met-d-MUFA	focal_HS	rs4704834	0.00603813	0.00528679	0.253405
MUFA	met-d-MUFA	focal_HS	rs534417	0.00813793	0.00524585	0.120828
MUFA	met-d-MUFA	focal_HS	rs58542926	0.00728185	0.00544532	0.181135
MUFA	met-d-MUFA	focal_HS	rs602633	0.00799688	0.00524215	0.127135
MUFA	met-d-MUFA	focal_HS	rs60960031	0.00742893	0.00533696	0.163929
MUFA	met-d-MUFA	focal_HS	rs615632	0.00727519	0.00535341	0.174152
MUFA	met-d-MUFA	focal_HS	rs62222988	0.00675468	0.00524151	0.197506
MUFA	met-d-MUFA	focal_HS	rs632057	0.00760089	0.00533371	0.154138
MUFA	met-d-MUFA	focal_HS	rs633695	0.0079345	0.00537688	0.140033
MUFA	met-d-MUFA	focal_HS	rs6606725	0.00736936	0.005339	0.167497
MUFA	met-d-MUFA	focal_HS	rs67981690	0.00769932	0.00528022	0.144801
MUFA	met-d-MUFA	focal_HS	rs6938550	0.00743536	0.00533262	0.163222
MUFA	met-d-MUFA	focal_HS	rs7679	0.00760616	0.00532508	0.153187
MUFA	met-d-MUFA	focal_HS	rs964184	0.00716738	0.00618623	0.246618
MUFA	met-d-MUFA	focal_HS	All	0.00733455	0.00523633	0.161303
MUFA	met-d-MUFA	focal_NHS	rs1002687	0.000577672	0.0102364	0.954997
MUFA	met-d-MUFA	focal_NHS	rs1128249	0.00286176	0.00981206	0.770548
MUFA	met-d-MUFA	focal_NHS	rs117733303	0.00187015	0.0100503	0.852383
MUFA	met-d-MUFA	focal_NHS	rs11895352	0.00274662	0.00977358	0.778691
MUFA	met-d-MUFA	focal_NHS	rs11940694	0.00272515	0.00977424	0.780391
MUFA	met-d-MUFA	focal_NHS	rs12916	0.00133857	0.00956441	0.888697
MUFA	met-d-MUFA	focal_NHS	rs1394092	0.00220039	0.00981026	0.822528
MUFA	met-d-MUFA	focal_NHS	rs139974673	0.00148717	0.00979674	0.879343
MUFA	met-d-MUFA	focal_NHS	rs146203232	-0.000425593	0.00944022	0.964041
MUFA	met-d-MUFA	focal_NHS	rs1471251	0.00141131	0.00969884	0.884305
MUFA	met-d-MUFA	focal_NHS	rs174564	0.00109017	0.00996404	0.912877
MUFA	met-d-MUFA	focal_NHS	rs1890896	0.00334168	0.00952934	0.725834
MUFA	met-d-MUFA	focal_NHS	rs2000999	0.00253572	0.00979331	0.795694
MUFA	met-d-MUFA	focal_NHS	rs2035816	0.00154294	0.00965558	0.873041
MUFA	met-d-MUFA	focal_NHS	rs2081687	0.00278302	0.0097645	0.775633
MUFA	met-d-MUFA	focal_NHS	rs261290	0.000726545	0.0100272	0.942238
MUFA	met-d-MUFA	focal_NHS	rs2740488	0.00263656	0.00978719	0.78763
MUFA	met-d-MUFA	focal_NHS	rs2943635	0.00231748	0.00980234	0.813106
MUFA	met-d-MUFA	focal_NHS	rs328	-0.00096117	0.0101045	0.924217
MUFA	met-d-MUFA	focal_NHS	rs4564803	0.00381952	0.00994114	0.70082
MUFA	met-d-MUFA	focal_NHS	rs4704834	0.00280176	0.00986695	0.776446
MUFA	met-d-MUFA	focal_NHS	rs534417	0.00222847	0.00980202	0.820153
MUFA	met-d-MUFA	focal_NHS	rs58542926	0.00239767	0.010002	0.810547
MUFA	met-d-MUFA	focal_NHS	rs602633	0.0005128	0.00942884	0.956627
MUFA	met-d-MUFA	focal_NHS	rs60960031	0.0031155	0.0096914	0.747854
MUFA	met-d-MUFA	focal_NHS	rs615632	0.00384188	0.00956602	0.687966
MUFA	met-d-MUFA	focal_NHS	rs62222988	0.00299158	0.00969271	0.757594
MUFA	met-d-MUFA	focal_NHS	rs632057	0.00165745	0.00976503	0.86522
MUFA	met-d-MUFA	focal_NHS	rs633695	0.00183296	0.00992069	0.853417
MUFA	met-d-MUFA	focal_NHS	rs6606725	0.00230556	0.0098042	0.814084
MUFA	met-d-MUFA	focal_NHS	rs67981690	0.00261823	0.00978087	0.788939
MUFA	met-d-MUFA	focal_NHS	rs6938550	0.00119958	0.00949664	0.899481
MUFA	met-d-MUFA	focal_NHS	rs7679	0.0027957	0.00978464	0.77509
MUFA	met-d-MUFA	focal_NHS	rs964184	0.0153414	0.0109176	0.159961
MUFA	met-d-MUFA	focal_NHS	All	0.0023395	0.00961506	0.807761
MUFA	met-d-MUFA	focal_N	rs1002687	-0.0133855	0.00978979	0.171533
MUFA	met-d-MUFA	focal_N	rs1128249	-0.0128828	0.00936892	0.169114
MUFA	met-d-MUFA	focal_N	rs117733303	-0.0127888	0.00957539	0.181684
MUFA	met-d-MUFA	focal_N	rs11895352	-0.0126702	0.00933551	0.174717
MUFA	met-d-MUFA	focal_N	rs11940694	-0.0107343	0.00933414	0.250142
MUFA	met-d-MUFA	focal_N	rs12916	-0.011813	0.0093288	0.20541
MUFA	met-d-MUFA	focal_N	rs1394092	-0.0109116	0.0093436	0.242879
MUFA	met-d-MUFA	focal_N	rs139974673	-0.0115438	0.00938513	0.218694
MUFA	met-d-MUFA	focal_N	rs146203232	-0.00978066	0.00933808	0.294917
MUFA	met-d-MUFA	focal_N	rs1471251	-0.0113264	0.00934998	0.225748
MUFA	met-d-MUFA	focal_N	rs174564	-0.0111907	0.00953297	0.240436
MUFA	met-d-MUFA	focal_N	rs1890896	-0.0116761	0.00932526	0.210535
MUFA	met-d-MUFA	focal_N	rs2000999	-0.012881	0.00933199	0.167493
MUFA	met-d-MUFA	focal_N	rs2035816	-0.0119	0.00932973	0.202137
MUFA	met-d-MUFA	focal_N	rs2081687	-0.0122052	0.00933398	0.191007
MUFA	met-d-MUFA	focal_N	rs261290	-0.0108864	0.00960616	0.257099
MUFA	met-d-MUFA	focal_N	rs2740488	-0.0115333	0.00933472	0.216634
MUFA	met-d-MUFA	focal_N	rs2943635	-0.0104619	0.00933303	0.262308
MUFA	met-d-MUFA	focal_N	rs328	-0.0118415	0.00978654	0.226287
MUFA	met-d-MUFA	focal_N	rs4564803	-0.0116726	0.0095325	0.220763
MUFA	met-d-MUFA	focal_N	rs4704834	-0.012506	0.00940801	0.183752
MUFA	met-d-MUFA	focal_N	rs534417	-0.0122193	0.0093347	0.190527
MUFA	met-d-MUFA	focal_N	rs58542926	-0.0106088	0.00952372	0.265306
MUFA	met-d-MUFA	focal_N	rs602633	-0.0128155	0.00932812	0.169486
MUFA	met-d-MUFA	focal_N	rs60960031	-0.0102828	0.00933604	0.270717
MUFA	met-d-MUFA	focal_N	rs615632	-0.0124468	0.0093605	0.183613
MUFA	met-d-MUFA	focal_N	rs62222988	-0.0116009	0.0093272	0.213584
MUFA	met-d-MUFA	focal_N	rs632057	-0.0118974	0.00935432	0.203421
MUFA	met-d-MUFA	focal_N	rs633695	-0.0122365	0.00945745	0.195719
MUFA	met-d-MUFA	focal_N	rs6606725	-0.0138146	0.00933484	0.138902
MUFA	met-d-MUFA	focal_N	rs67981690	-0.0108879	0.00932914	0.243174
MUFA	met-d-MUFA	focal_N	rs6938550	-0.0125163	0.00932922	0.179719
MUFA	met-d-MUFA	focal_N	rs7679	-0.0124326	0.00934604	0.183436
MUFA	met-d-MUFA	focal_N	rs964184	-0.0148606	0.0108059	0.169059
MUFA	met-d-MUFA	focal_N	All	-0.0118943	0.00929654	0.200743
MUFA	met-d-MUFA	GTCS	rs1002687	-0.00192053	0.00398739	0.630054
MUFA	met-d-MUFA	GTCS	rs1128249	-0.00048445	0.00385288	0.89994
MUFA	met-d-MUFA	GTCS	rs117733303	-0.000749322	0.00395497	0.84973
MUFA	met-d-MUFA	GTCS	rs11895352	-0.000889585	0.0038448	0.817024
MUFA	met-d-MUFA	GTCS	rs11940694	-0.000261785	0.00373898	0.944182
MUFA	met-d-MUFA	GTCS	rs12916	-0.000907612	0.00383628	0.812978
MUFA	met-d-MUFA	GTCS	rs1394092	-0.000508163	0.00383787	0.894662
MUFA	met-d-MUFA	GTCS	rs139974673	-0.000783688	0.00387614	0.839774
MUFA	met-d-MUFA	GTCS	rs146203232	-0.00118486	0.00376601	0.753051
MUFA	met-d-MUFA	GTCS	rs1471251	-0.000824947	0.00385928	0.830737
MUFA	met-d-MUFA	GTCS	rs174564	0.000352801	0.0038397	0.926791
MUFA	met-d-MUFA	GTCS	rs1890896	-0.000804027	0.00384884	0.834526
MUFA	met-d-MUFA	GTCS	rs2000999	-0.00109577	0.00378531	0.772214
MUFA	met-d-MUFA	GTCS	rs2035816	-0.00060925	0.00384418	0.874074
MUFA	met-d-MUFA	GTCS	rs2081687	-0.000608217	0.00384693	0.874374
MUFA	met-d-MUFA	GTCS	rs261290	-0.00125483	0.00395119	0.750801
MUFA	met-d-MUFA	GTCS	rs2740488	-0.000379301	0.00379125	0.920308
MUFA	met-d-MUFA	GTCS	rs2943635	-0.00111512	0.00377978	0.767977
MUFA	met-d-MUFA	GTCS	rs328	-0.000261873	0.00403334	0.948232
MUFA	met-d-MUFA	GTCS	rs4564803	0.000180845	0.00386817	0.962711
MUFA	met-d-MUFA	GTCS	rs4704834	-0.000843842	0.00388385	0.827998
MUFA	met-d-MUFA	GTCS	rs534417	-0.00152812	0.00353124	0.665202
MUFA	met-d-MUFA	GTCS	rs58542926	-0.00187067	0.00382225	0.624547
MUFA	met-d-MUFA	GTCS	rs602633	-0.000639453	0.00384727	0.867992
MUFA	met-d-MUFA	GTCS	rs60960031	-0.000174135	0.00370017	0.962464
MUFA	met-d-MUFA	GTCS	rs615632	-0.000332447	0.00381739	0.930602
MUFA	met-d-MUFA	GTCS	rs62222988	-0.000436069	0.0037959	0.908541
MUFA	met-d-MUFA	GTCS	rs632057	-0.00111108	0.00381764	0.771023
MUFA	met-d-MUFA	GTCS	rs633695	0.000386264	0.00375158	0.917995
MUFA	met-d-MUFA	GTCS	rs6606725	-0.00107031	0.00380063	0.778239
MUFA	met-d-MUFA	GTCS	rs67981690	-0.000991934	0.00381618	0.794919
MUFA	met-d-MUFA	GTCS	rs6938550	-0.000240744	0.00371078	0.948272
MUFA	met-d-MUFA	GTCS	rs7679	-0.00128155	0.00374493	0.732194
MUFA	met-d-MUFA	GTCS	rs964184	-0.000908057	0.00446685	0.83891
MUFA	met-d-MUFA	GTCS	All	-0.000737661	0.00378131	0.84533
PUFA	met-d-PUFA	all	rs1002687	0.0186504	0.0279448	0.504517
PUFA	met-d-PUFA	all	rs10096633	0.0256312	0.0268318	0.339449
PUFA	met-d-PUFA	all	rs102275	0.0213223	0.0282959	0.451122
PUFA	met-d-PUFA	all	rs114863007	0.0291269	0.026289	0.267883
PUFA	met-d-PUFA	all	rs12740374	0.0240935	0.0270788	0.373597
PUFA	met-d-PUFA	all	rs1461729	0.0200669	0.0263143	0.445711
PUFA	met-d-PUFA	all	rs1800961	0.0277902	0.0266856	0.297694
PUFA	met-d-PUFA	all	rs183130	0.0281045	0.0271907	0.30132
PUFA	met-d-PUFA	all	rs261290	0.0318015	0.0287716	0.269025
PUFA	met-d-PUFA	all	rs2740488	0.0337674	0.0262125	0.197671
PUFA	met-d-PUFA	all	rs34955778	0.0207988	0.0260332	0.42433
PUFA	met-d-PUFA	all	rs3822855	0.0275379	0.0267392	0.303071
PUFA	met-d-PUFA	all	rs3843482	0.0208603	0.026193	0.425795
PUFA	met-d-PUFA	all	rs4008004	0.0245603	0.0266599	0.356924
PUFA	met-d-PUFA	all	rs4561509	0.031931	0.0259915	0.219253
PUFA	met-d-PUFA	all	rs534417	0.0264694	0.0268984	0.325089
PUFA	met-d-PUFA	all	rs58542926	0.0192179	0.0272959	0.481395
PUFA	met-d-PUFA	all	rs633695	0.0342227	0.0273062	0.2101
PUFA	met-d-PUFA	all	rs672889	0.0244081	0.0271693	0.368989
PUFA	met-d-PUFA	all	rs6882345	0.0268224	0.027104	0.322364
PUFA	met-d-PUFA	all	rs72997616	0.0270067	0.0270524	0.318129
PUFA	met-d-PUFA	all	rs7707394	0.0239765	0.0264117	0.363986
PUFA	met-d-PUFA	all	rs7970695	0.0277951	0.0268486	0.300551
PUFA	met-d-PUFA	all	rs870526	0.0265593	0.0269738	0.324805
PUFA	met-d-PUFA	all	rs9304381	0.0278662	0.027309	0.307537
PUFA	met-d-PUFA	all	rs9616847	0.0256771	0.0268202	0.338376
PUFA	met-d-PUFA	all	rs964184	0.0360056	0.0282014	0.201698
PUFA	met-d-PUFA	all	All	0.0263509	0.0262749	0.315913
PUFA	met-d-PUFA	focal	rs1002687	0.0219608	0.0352388	0.533154
PUFA	met-d-PUFA	focal	rs10096633	0.0185822	0.0317861	0.558815
PUFA	met-d-PUFA	focal	rs102275	0.0268616	0.035322	0.446969
PUFA	met-d-PUFA	focal	rs114863007	0.0282773	0.0315001	0.369352
PUFA	met-d-PUFA	focal	rs12740374	0.0180574	0.0333633	0.588345
PUFA	met-d-PUFA	focal	rs1461729	0.018974	0.0335582	0.571799
PUFA	met-d-PUFA	focal	rs1800961	0.0237225	0.0333857	0.477358
PUFA	met-d-PUFA	focal	rs183130	0.0196053	0.0337107	0.560852
PUFA	met-d-PUFA	focal	rs261290	0.0212024	0.0359661	0.55552
PUFA	met-d-PUFA	focal	rs2740488	0.0313191	0.0318638	0.325654
PUFA	met-d-PUFA	focal	rs34955778	0.0175456	0.0317392	0.580398
PUFA	met-d-PUFA	focal	rs3822855	0.0251901	0.0329727	0.444887
PUFA	met-d-PUFA	focal	rs3843482	0.0164477	0.0325715	0.613579
PUFA	met-d-PUFA	focal	rs4008004	0.0213253	0.0333239	0.522211
PUFA	met-d-PUFA	focal	rs4561509	0.0278274	0.0311673	0.371943
PUFA	met-d-PUFA	focal	rs534417	0.0237457	0.0333889	0.476968
PUFA	met-d-PUFA	focal	rs58542926	0.01581	0.0341639	0.643529
PUFA	met-d-PUFA	focal	rs633695	0.0240376	0.0346878	0.488329
PUFA	met-d-PUFA	focal	rs672889	0.0150574	0.0327731	0.645917
PUFA	met-d-PUFA	focal	rs6882345	0.0214664	0.0336597	0.523639
PUFA	met-d-PUFA	focal	rs72997616	0.0255447	0.0334537	0.445115
PUFA	met-d-PUFA	focal	rs7707394	0.0201499	0.0329439	0.540774
PUFA	met-d-PUFA	focal	rs7970695	0.0294452	0.0314612	0.349315
PUFA	met-d-PUFA	focal	rs870526	0.0238994	0.0334986	0.47557
PUFA	met-d-PUFA	focal	rs9304381	0.0271272	0.0337547	0.421595
PUFA	met-d-PUFA	focal	rs9616847	0.0221553	0.0333717	0.506759
PUFA	met-d-PUFA	focal	rs964184	0.0325181	0.0352652	0.356476
PUFA	met-d-PUFA	focal	All	0.022859	0.0326743	0.484177
PUFA	met-d-PUFA	generalized	rs1002687	0.0223753	0.0486842	0.645803
PUFA	met-d-PUFA	generalized	rs10096633	0.0646487	0.046865	0.167751
PUFA	met-d-PUFA	generalized	rs102275	0.0224292	0.0490086	0.647198
PUFA	met-d-PUFA	generalized	rs114863007	0.055277	0.0503602	0.272365
PUFA	met-d-PUFA	generalized	rs12740374	0.0614324	0.0507576	0.22616
PUFA	met-d-PUFA	generalized	rs1461729	0.0540463	0.0509628	0.288915
PUFA	met-d-PUFA	generalized	rs1800961	0.0631601	0.0483968	0.191877
PUFA	met-d-PUFA	generalized	rs183130	0.0712829	0.0486343	0.142733
PUFA	met-d-PUFA	generalized	rs261290	0.0673258	0.0538476	0.211189
PUFA	met-d-PUFA	generalized	rs2740488	0.0604706	0.0506104	0.232155
PUFA	met-d-PUFA	generalized	rs34955778	0.0508113	0.0490435	0.300182
PUFA	met-d-PUFA	generalized	rs3822855	0.0564338	0.0503941	0.262778
PUFA	met-d-PUFA	generalized	rs3843482	0.0550352	0.0507223	0.277909
PUFA	met-d-PUFA	generalized	rs4008004	0.055972	0.0504269	0.267015
PUFA	met-d-PUFA	generalized	rs4561509	0.0648481	0.0467604	0.165498
PUFA	met-d-PUFA	generalized	rs534417	0.0538938	0.0499762	0.280861
PUFA	met-d-PUFA	generalized	rs58542926	0.0502821	0.0520046	0.333606
PUFA	met-d-PUFA	generalized	rs633695	0.0725667	0.0509122	0.154062
PUFA	met-d-PUFA	generalized	rs672889	0.0568154	0.0511243	0.266431
PUFA	met-d-PUFA	generalized	rs6882345	0.0667649	0.0492398	0.175127
PUFA	met-d-PUFA	generalized	rs72997616	0.0601416	0.0505086	0.233764
PUFA	met-d-PUFA	generalized	rs7707394	0.0544921	0.0501646	0.277361
PUFA	met-d-PUFA	generalized	rs7970695	0.0542666	0.050337	0.281004
PUFA	met-d-PUFA	generalized	rs870526	0.055652	0.0505226	0.270668
PUFA	met-d-PUFA	generalized	rs9304381	0.0556192	0.0512314	0.277636
PUFA	met-d-PUFA	generalized	rs9616847	0.057428	0.0503783	0.254313
PUFA	met-d-PUFA	generalized	rs964184	0.0711715	0.0534059	0.182646
PUFA	met-d-PUFA	generalized	All	0.0569375	0.0492609	0.247748
PUFA	met-d-PUFA	focal_HS	rs1002687	-0.000496765	0.00593414	0.933285
PUFA	met-d-PUFA	focal_HS	rs10096633	-0.000923034	0.00540029	0.864284
PUFA	met-d-PUFA	focal_HS	rs102275	-0.0019769	0.00585634	0.73569
PUFA	met-d-PUFA	focal_HS	rs114863007	-0.000177555	0.00564382	0.974903
PUFA	met-d-PUFA	focal_HS	rs12740374	0.00148723	0.00535057	0.781045
PUFA	met-d-PUFA	focal_HS	rs1461729	-0.00099464	0.00565581	0.860403
PUFA	met-d-PUFA	focal_HS	rs1800961	-0.000390797	0.0056326	0.944686
PUFA	met-d-PUFA	focal_HS	rs183130	0.00037436	0.00567627	0.947416
PUFA	met-d-PUFA	focal_HS	rs261290	-0.00142732	0.00602874	0.812849
PUFA	met-d-PUFA	focal_HS	rs2737245	9.76917e-05	0.00558723	0.98605
PUFA	met-d-PUFA	focal_HS	rs2740488	-0.000808002	0.00564085	0.8861
PUFA	met-d-PUFA	focal_HS	rs34955778	7.63995e-05	0.00561185	0.989138
PUFA	met-d-PUFA	focal_HS	rs3822855	0.000831242	0.00511939	0.871014
PUFA	met-d-PUFA	focal_HS	rs3843482	0.000573869	0.00556953	0.917933
PUFA	met-d-PUFA	focal_HS	rs4008004	-3.54763e-05	0.00562619	0.994969
PUFA	met-d-PUFA	focal_HS	rs4561509	0.00013274	0.00556559	0.980972
PUFA	met-d-PUFA	focal_HS	rs534417	0.000453916	0.00542021	0.933259
PUFA	met-d-PUFA	focal_HS	rs58542926	-0.000799188	0.00582745	0.890919
PUFA	met-d-PUFA	focal_HS	rs633695	0.000242178	0.00582061	0.966812
PUFA	met-d-PUFA	focal_HS	rs672889	-0.000857923	0.0056836	0.880017
PUFA	met-d-PUFA	focal_HS	rs6882345	-0.00128331	0.00553431	0.816629
PUFA	met-d-PUFA	focal_HS	rs72997616	-0.000980786	0.00557377	0.860322
PUFA	met-d-PUFA	focal_HS	rs7707394	0.000437444	0.00543701	0.935874
PUFA	met-d-PUFA	focal_HS	rs7970695	0.000355152	0.00555167	0.948992
PUFA	met-d-PUFA	focal_HS	rs870526	0.000470371	0.00551673	0.932053
PUFA	met-d-PUFA	focal_HS	rs9304381	0.000480382	0.00568755	0.932689
PUFA	met-d-PUFA	focal_HS	rs9616847	-0.000646993	0.00555292	0.907245
PUFA	met-d-PUFA	focal_HS	rs964184	-0.00194309	0.00597005	0.744823
PUFA	met-d-PUFA	focal_HS	All	-0.000256793	0.00551418	0.962856
PUFA	met-d-PUFA	focal_NHS	rs1002687	0.00413194	0.0112448	0.71328
PUFA	met-d-PUFA	focal_NHS	rs10096633	0.0038829	0.00993186	0.695832
PUFA	met-d-PUFA	focal_NHS	rs102275	0.00794443	0.0112061	0.478365
PUFA	met-d-PUFA	focal_NHS	rs114863007	0.00639653	0.0105808	0.545485
PUFA	met-d-PUFA	focal_NHS	rs12740374	0.00285678	0.0104009	0.783572
PUFA	met-d-PUFA	focal_NHS	rs1461729	0.00359667	0.0106433	0.735417
PUFA	met-d-PUFA	focal_NHS	rs1800961	0.00407127	0.010195	0.689643
PUFA	met-d-PUFA	focal_NHS	rs183130	0.00494797	0.0108406	0.648082
PUFA	met-d-PUFA	focal_NHS	rs261290	0.00363193	0.0114689	0.751488
PUFA	met-d-PUFA	focal_NHS	rs2737245	0.00547519	0.0107154	0.609376
PUFA	met-d-PUFA	focal_NHS	rs2740488	0.00611803	0.0107725	0.570083
PUFA	met-d-PUFA	focal_NHS	rs34955778	0.00284565	0.00940029	0.762104
PUFA	met-d-PUFA	focal_NHS	rs3822855	0.00596555	0.0106573	0.575642
PUFA	met-d-PUFA	focal_NHS	rs3843482	0.00439655	0.0106825	0.680657
PUFA	met-d-PUFA	focal_NHS	rs4008004	0.00539597	0.0107188	0.614673
PUFA	met-d-PUFA	focal_NHS	rs4561509	0.00631084	0.0105531	0.549835
PUFA	met-d-PUFA	focal_NHS	rs534417	0.00544321	0.0107145	0.611438
PUFA	met-d-PUFA	focal_NHS	rs58542926	0.0058992	0.0110946	0.594921
PUFA	met-d-PUFA	focal_NHS	rs633695	0.00507905	0.0110767	0.64657
PUFA	met-d-PUFA	focal_NHS	rs672889	0.00462134	0.0108197	0.669291
PUFA	met-d-PUFA	focal_NHS	rs6882345	0.00556976	0.0108017	0.606108
PUFA	met-d-PUFA	focal_NHS	rs72997616	0.00704853	0.0105466	0.50393
PUFA	met-d-PUFA	focal_NHS	rs7707394	0.00556712	0.0107168	0.603429
PUFA	met-d-PUFA	focal_NHS	rs7970695	0.00612539	0.0106886	0.566591
PUFA	met-d-PUFA	focal_NHS	rs870526	0.00583646	0.0107304	0.586497
PUFA	met-d-PUFA	focal_NHS	rs9304381	0.00824496	0.010555	0.434718
PUFA	met-d-PUFA	focal_NHS	rs9616847	0.00447214	0.0103833	0.666684
PUFA	met-d-PUFA	focal_NHS	rs964184	0.0136203	0.0105967	0.198675
PUFA	met-d-PUFA	focal_NHS	All	0.00552396	0.0104741	0.59792
PUFA	met-d-PUFA	focal_N	rs1002687	-0.00302741	0.00958003	0.751993
PUFA	met-d-PUFA	focal_N	rs10096633	-0.00289816	0.0090989	0.750092
PUFA	met-d-PUFA	focal_N	rs102275	-0.00568306	0.00959874	0.553808
PUFA	met-d-PUFA	focal_N	rs114863007	9.01316e-05	0.00911308	0.992109
PUFA	met-d-PUFA	focal_N	rs12740374	-0.00345435	0.00920676	0.707513
PUFA	met-d-PUFA	focal_N	rs1461729	-0.00250255	0.0092195	0.786052
PUFA	met-d-PUFA	focal_N	rs1800961	-0.00184389	0.00910413	0.8395
PUFA	met-d-PUFA	focal_N	rs183130	-0.004238	0.00922578	0.645972
PUFA	met-d-PUFA	focal_N	rs261290	-8.81903e-05	0.00977897	0.992804
PUFA	met-d-PUFA	focal_N	rs2737245	-0.00265441	0.00910522	0.770648
PUFA	met-d-PUFA	focal_N	rs2740488	-0.00183106	0.00917612	0.841836
PUFA	met-d-PUFA	focal_N	rs34955778	-0.00293331	0.00911677	0.747643
PUFA	met-d-PUFA	focal_N	rs3822855	-0.00191141	0.00909989	0.833631
PUFA	met-d-PUFA	focal_N	rs3843482	-0.00358623	0.00916776	0.695666
PUFA	met-d-PUFA	focal_N	rs4008004	-0.00262087	0.0091103	0.77359
PUFA	met-d-PUFA	focal_N	rs4561509	-0.00124422	0.00910145	0.891264
PUFA	met-d-PUFA	focal_N	rs534417	-0.00277404	0.00910518	0.760621
PUFA	met-d-PUFA	focal_N	rs58542926	-0.00036244	0.00943121	0.969345
PUFA	met-d-PUFA	focal_N	rs633695	-0.00262566	0.0094172	0.780386
PUFA	met-d-PUFA	focal_N	rs672889	-0.00584839	0.00922872	0.526266
PUFA	met-d-PUFA	focal_N	rs6882345	-0.00316689	0.00917862	0.730073
PUFA	met-d-PUFA	focal_N	rs72997616	-0.00307933	0.00915353	0.736562
PUFA	met-d-PUFA	focal_N	rs7707394	-0.00281902	0.00910634	0.75689
PUFA	met-d-PUFA	focal_N	rs7970695	-0.00147962	0.00912654	0.871209
PUFA	met-d-PUFA	focal_N	rs870526	-0.00309217	0.00912887	0.734818
PUFA	met-d-PUFA	focal_N	rs9304381	-0.000558828	0.00925433	0.951849
PUFA	met-d-PUFA	focal_N	rs9616847	-0.00253816	0.00909764	0.780252
PUFA	met-d-PUFA	focal_N	rs964184	-0.00220488	0.00973976	0.820906
PUFA	met-d-PUFA	focal_N	All	-0.00253641	0.00906931	0.779731
PUFA	met-d-PUFA	GTCS	rs1002687	0.00262208	0.00323122	0.417088
PUFA	met-d-PUFA	GTCS	rs10096633	0.00355915	0.00306926	0.246207
PUFA	met-d-PUFA	GTCS	rs102275	0.00184294	0.00323782	0.569227
PUFA	met-d-PUFA	GTCS	rs114863007	0.00328486	0.0030739	0.285237
PUFA	met-d-PUFA	GTCS	rs12740374	0.00350177	0.00310571	0.25952
PUFA	met-d-PUFA	GTCS	rs1461729	0.00358662	0.00310999	0.248805
PUFA	met-d-PUFA	GTCS	rs1800961	0.00346294	0.00307094	0.259469
PUFA	met-d-PUFA	GTCS	rs183130	0.00350434	0.00311205	0.260142
PUFA	met-d-PUFA	GTCS	rs261290	0.00315676	0.00329903	0.338631
PUFA	met-d-PUFA	GTCS	rs2737245	0.00324823	0.0030714	0.290251
PUFA	met-d-PUFA	GTCS	rs2740488	0.00403756	0.00309525	0.192085
PUFA	met-d-PUFA	GTCS	rs34955778	0.00339307	0.00307522	0.269871
PUFA	met-d-PUFA	GTCS	rs3822855	0.00321766	0.00306956	0.294524
PUFA	met-d-PUFA	GTCS	rs3843482	0.00305877	0.00309243	0.322607
PUFA	met-d-PUFA	GTCS	rs4008004	0.00363905	0.00307312	0.236352
PUFA	met-d-PUFA	GTCS	rs4561509	0.00327253	0.00307014	0.28646
PUFA	met-d-PUFA	GTCS	rs534417	0.00262372	0.00307135	0.392963
PUFA	met-d-PUFA	GTCS	rs58542926	0.00222478	0.0031804	0.484221
PUFA	met-d-PUFA	GTCS	rs633695	0.00532411	0.00317565	0.0936317
PUFA	met-d-PUFA	GTCS	rs672889	0.00390819	0.00311332	0.209364
PUFA	met-d-PUFA	GTCS	rs6882345	0.00335461	0.00309601	0.278575
PUFA	met-d-PUFA	GTCS	rs72997616	0.00360921	0.00308783	0.242464
PUFA	met-d-PUFA	GTCS	rs7707394	0.00333947	0.00307176	0.27697
PUFA	met-d-PUFA	GTCS	rs7970695	0.00345708	0.00307853	0.261452
PUFA	met-d-PUFA	GTCS	rs870526	0.00327161	0.00307931	0.288031
PUFA	met-d-PUFA	GTCS	rs9304381	0.00294688	0.00312138	0.345121
PUFA	met-d-PUFA	GTCS	rs9616847	0.00331923	0.0030688	0.279429
PUFA	met-d-PUFA	GTCS	rs964184	0.00392067	0.00328703	0.23296
PUFA	met-d-PUFA	GTCS	All	0.00334947	0.00305924	0.273574
LAC	met-d-Lactate	all	rs12273368	0.0355524	0.132342	0.788206
LAC	met-d-Lactate	all	rs1909682	-0.0051203	0.153	0.973303
LAC	met-d-Lactate	all	rs7137828	-0.171149	0.159366	0.282853
LAC	met-d-Lactate	all	rs9389268	0.0689681	0.137429	0.615775
LAC	met-d-Lactate	all	All	-0.0058698	0.118759	0.96058
LAC	met-d-Lactate	focal	rs12273368	0.0340285	0.150559	0.82119
LAC	met-d-Lactate	focal	rs1909682	0.0779931	0.151021	0.605548
LAC	met-d-Lactate	focal	rs7137828	-0.0565921	0.185932	0.760846
LAC	met-d-Lactate	focal	rs9389268	0.0614307	0.161052	0.702882
LAC	met-d-Lactate	focal	All	0.0363624	0.138924	0.79352
LAC	met-d-Lactate	generalized	rs12273368	0.271385	0.375701	0.470084
LAC	met-d-Lactate	generalized	rs1909682	-0.0192367	0.521889	0.970597
LAC	met-d-Lactate	generalized	rs7137828	-0.429403	0.438074	0.326984
LAC	met-d-Lactate	generalized	rs9389268	0.25874	0.497856	0.603267
LAC	met-d-Lactate	generalized	All	0.0581371	0.406931	0.886395
LAC	met-d-Lactate	focal_HS	rs12273368	0.0126067	0.022987	0.583399
LAC	met-d-Lactate	focal_HS	rs1909682	0.00341348	0.0229218	0.881618
LAC	met-d-Lactate	focal_HS	rs6993770	0.00629644	0.0233371	0.787311
LAC	met-d-Lactate	focal_HS	rs7137828	-0.0135311	0.0271815	0.618621
LAC	met-d-Lactate	focal_HS	rs9389268	0.022206	0.0241144	0.357123
LAC	met-d-Lactate	focal_HS	All	0.00709806	0.021436	0.740548
LAC	met-d-Lactate	focal_NHS	rs12273368	-0.00993809	0.047605	0.834635
LAC	met-d-Lactate	focal_NHS	rs1909682	0.00997685	0.0550299	0.856133
LAC	met-d-Lactate	focal_NHS	rs6993770	0.0285669	0.0471331	0.544455
LAC	met-d-Lactate	focal_NHS	rs7137828	-0.0347684	0.0519728	0.503513
LAC	met-d-Lactate	focal_NHS	rs9389268	0.0355012	0.0460414	0.440664
LAC	met-d-Lactate	focal_NHS	All	0.00767765	0.0446629	0.863514
LAC	met-d-Lactate	focal_N	rs12273368	0.00242856	0.0408494	0.952592
LAC	met-d-Lactate	focal_N	rs1909682	-0.0209793	0.0407482	0.606656
LAC	met-d-Lactate	focal_N	rs6993770	-0.0233912	0.0414517	0.572549
LAC	met-d-Lactate	focal_N	rs7137828	-0.00748852	0.0483294	0.876863
LAC	met-d-Lactate	focal_N	rs9389268	-0.0318545	0.0428728	0.457482
LAC	met-d-Lactate	focal_N	All	-0.0164493	0.038099	0.665922
LAC	met-d-Lactate	GTCS	rs12273368	0.0103171	0.0137828	0.45413
LAC	met-d-Lactate	GTCS	rs1909682	0.0106699	0.0137413	0.43746
LAC	met-d-Lactate	GTCS	rs6993770	0.0132574	0.013985	0.343144
LAC	met-d-Lactate	GTCS	rs7137828	0.0032123	0.016314	0.843903
LAC	met-d-Lactate	GTCS	rs9389268	0.0216709	0.0144538	0.13379
LAC	met-d-Lactate	GTCS	All	0.0121569	0.012852	0.34419
Hxa	met-a-361	all	All	NA	NA	NA
Hxa	met-a-361	focal	All	NA	NA	NA
Hxa	met-a-361	generalized	All	NA	NA	NA
Hxa	met-a-361	focal_HS	All	NA	NA	NA
Hxa	met-a-361	focal_NHS	All	NA	NA	NA
Hxa	met-a-361	focal_N	All	NA	NA	NA
Hxa	met-a-361	GTCS	All	NA	NA	NA
kyn	met-a-375	all	rs10085935	0.687565	0.268594	0.0104711
kyn	met-a-375	all	rs3184504	0.481991	0.513976	0.348363
kyn	met-a-375	all	rs8051149	0.214318	0.616598	0.728155
kyn	met-a-375	all	All	0.521832	0.316954	0.0996816
kyn	met-a-375	focal	rs10085935	0.790323	0.314315	0.0119224
kyn	met-a-375	focal	rs3184504	0.720716	0.413667	0.0814627
kyn	met-a-375	focal	rs8051149	0.277883	0.479684	0.562384
kyn	met-a-375	focal	All	0.667803	0.294524	0.0233657
kyn	met-a-375	generalized	rs10085935	0.94205	0.488818	0.0539548
kyn	met-a-375	generalized	rs3184504	0.34246	0.63932	0.592192
kyn	met-a-375	generalized	rs8051149	0.824576	1.29613	0.524657
kyn	met-a-375	generalized	All	0.699293	0.571388	0.221009
kyn	met-a-375	focal_HS	rs10085935	0.0517628	0.0536172	0.334337
kyn	met-a-375	focal_HS	rs3184504	-0.0285879	0.112311	0.799077
kyn	met-a-375	focal_HS	rs8051149	-0.00438952	0.185618	0.981133
kyn	met-a-375	focal_HS	All	0.0114238	0.0824395	0.889789
kyn	met-a-375	focal_NHS	rs10085935	0.209073	0.0959713	0.0293695
kyn	met-a-375	focal_NHS	rs3184504	0.242188	0.113347	0.0326228
kyn	met-a-375	focal_NHS	rs8051149	0.325577	0.144623	0.0243718
kyn	met-a-375	focal_NHS	All	0.243775	0.0900293	0.00677462
kyn	met-a-375	focal_N	rs10085935	0.0651814	0.0951092	0.493134
kyn	met-a-375	focal_N	rs3184504	0.134807	0.104228	0.195877
kyn	met-a-375	focal_N	rs8051149	0.0138921	0.143053	0.922638
kyn	met-a-375	focal_N	All	0.0807018	0.0891815	0.36551
kyn	met-a-375	GTCS	rs10085935	0.00572416	0.0410939	0.889217
kyn	met-a-375	GTCS	rs3184504	-0.0101518	0.0351981	0.773025
kyn	met-a-375	GTCS	rs8051149	0.0614493	0.0482447	0.202769
kyn	met-a-375	GTCS	All	0.0107644	0.0300988	0.720618

## Sheet: sTable10
Table S10: Pleiotropy analysis of MR of oxidative stress on risk of epilepsy
Exposure	Exposure ID	Outcome	Egger intercept	SE	P value
UA	ukb-d-30880_raw	all	-0.00107322	0.00169132	0.526963
UA	ukb-d-30880_raw	focal	2.12404e-05	0.00194967	0.991326
UA	ukb-d-30880_raw	generalized	-0.0038453	0.00254727	0.133824
UA	ukb-d-30880_raw	focal_HS	-0.000285497	0.000292949	0.331721
UA	ukb-d-30880_raw	focal_NHS	-0.000124305	0.000524925	0.813202
UA	ukb-d-30880_raw	focal_N	0.000186916	0.000512647	0.71603
UA	ukb-d-30880_raw	GTCS	-0.000107886	0.000163641	0.510955
Alb	met-d-Albumin	all	-0.0218944	0.0110211	0.0750451
Alb	met-d-Albumin	focal	-0.0222154	0.0105679	0.0618525
Alb	met-d-Albumin	generalized	-0.0179968	0.0150017	0.257925
Alb	met-d-Albumin	focal_HS	-0.000872631	0.00185063	0.64738
Alb	met-d-Albumin	focal_NHS	-0.00662907	0.00356275	0.092415
Alb	met-d-Albumin	focal_N	-0.00295611	0.00242976	0.251681
Alb	met-d-Albumin	GTCS	0.000172588	0.00081959	0.837445
Tb	ukb-d-30840_raw	all	0.000520276	0.00185264	0.780365
Tb	ukb-d-30840_raw	focal	0.000343357	0.00185886	0.854436
Tb	ukb-d-30840_raw	generalized	0.00150691	0.00285517	0.600719
Tb	ukb-d-30840_raw	focal_HS	-0.000154089	0.00033744	0.650529
Tb	ukb-d-30840_raw	focal_NHS	-0.000194282	0.000521535	0.711575
Tb	ukb-d-30840_raw	focal_N	0.000441321	0.000509912	0.392204
Tb	ukb-d-30840_raw	GTCS	0.000135357	0.000179402	0.455205
MUFA	met-d-MUFA	all	-0.00253896	0.00282943	0.376454
MUFA	met-d-MUFA	focal	-0.00335451	0.00283331	0.24543
MUFA	met-d-MUFA	generalized	-0.00522626	0.00592657	0.384442
MUFA	met-d-MUFA	focal_HS	6.873e-05	0.000483974	0.887961
MUFA	met-d-MUFA	focal_NHS	0.000313877	0.000887551	0.725925
MUFA	met-d-MUFA	focal_N	-0.000369923	0.000846798	0.665155
MUFA	met-d-MUFA	GTCS	-0.000119871	0.000349156	0.733606
PUFA	met-d-PUFA	all	-0.000203706	0.00343512	0.953184
PUFA	met-d-PUFA	focal	-0.00079793	0.00427582	0.853469
PUFA	met-d-PUFA	generalized	-0.0047417	0.00634153	0.461604
PUFA	met-d-PUFA	focal_HS	-0.00178441	0.00063513	0.00929697
PUFA	met-d-PUFA	focal_NHS	0.00178689	0.00128287	0.175452
PUFA	met-d-PUFA	focal_N	-0.000275976	0.0011298	0.80894
PUFA	met-d-PUFA	GTCS	-3.39593e-05	0.000380908	0.929643
LAC	met-d-Lactate	all	-0.0170315	0.018507	0.45458
LAC	met-d-Lactate	focal	-0.0154094	0.0216605	0.550617
LAC	met-d-Lactate	generalized	-0.046235	0.070501	0.579307
LAC	met-d-Lactate	focal_HS	-0.00140715	0.00353001	0.716847
LAC	met-d-Lactate	focal_NHS	-0.00253532	0.00835664	0.781416
LAC	met-d-Lactate	focal_N	-0.00114951	0.00627119	0.866252
LAC	met-d-Lactate	GTCS	6.79181e-05	0.00211575	0.976408
kyn	met-a-375	all	-0.0185883	0.0124067	0.374678
kyn	met-a-375	focal	-0.0178475	0.0144716	0.433741
kyn	met-a-375	generalized	-0.0124463	0.0380938	0.798959
kyn	met-a-375	focal_HS	-0.00299432	0.00489247	0.650358
kyn	met-a-375	focal_NHS	0.00441818	0.00444292	0.501777
kyn	met-a-375	focal_N	-0.00079439	0.00447322	0.88811
kyn	met-a-375	GTCS	0.00168272	0.00148398	0.460097

[truncated: 3 more sheets: sTable11, sTable12 , sTable13 ]
